# Supplementary material for: Flux balance analysis of primary metabolism in Chlamydomonas reinhardtii
Source: BMC Syst Biol. 2009 Jan 7;3:4. doi: 10.1186/1752-0509-3-4 (PMC2628641; doi:10.1186/1752-0509-3-4)
Supplement: Additional file 1 — Metabolite list. Comprehensive list of metabolites and abbreviations used in the metabolic reconstruction and FBA model for C. reinhardtii. [file 1752-0509-3-4-S1.xls]

## Sheet: Sheet1
Abbreviation	Metabolite
(C16:0)	Hexadecanoic Acid
(C16:0)_c	Chloroplastic Hexadecanoic Acid
(C16:0)-CoA	Activated Hexadecanoic Acid
(C16:0)-CoA_c	Chloroplastic Activated Hexadecanoic Acid
(C16:1)	Hexadecenoic Acid
(C16:1)_c	Chloroplastic Hexadecenoic Acid
(C16:1)-CoA	Activated Hexadecenoic Acid
(C16:1)-CoA_c	Chloroplastic Activated Hexadecenoic Acid
(C16:2)	Hexadecadienoic Acid
(C16:2)_c	Chloroplastic Hexadecadienoic Acid
(C16:2)-CoA	Activated Hexadecadienoic Acid
(C16:2)-CoA_c	Chloroplastic Activated Hexadecadienoic Acid
(C16:3)	Hexadecatrienoic Acid
(C16:3)_c	Chloroplastic Hexadecatrienoic Acid
(C16:3)-CoA	Activated Hexadecatrienoic Acid
(C16:3)-CoA_c	Chloroplastic Activated Hexadecatrienoic Acid
(C16:4)	Hexadecatetraenoic Acid
(C16:4)_c	Chloroplastic Hexadecatetraenoic Acid
(C16:4)-CoA	Activated Hexadecatetraenoic Acid
(C16:4)-CoA_c	Chloroplastic Activated Hexadecatetraenoic Acid
(C18:0)	Octadecanoic Acid
(C18:0)_c	Chloroplastic Octadecanoic Acid
(C18:0)-CoA	Activated Octadecanoic Acid
(C18:0)-CoA_c	Chloroplastic Activated Octadecanoic Acid
(C18:1)	Octadecenoic Acid
(C18:1)_c	Chloroplastic Octadecenoic Acid
(C18:1)-CoA	Activated Octadecenoic Acid
(C18:1)-CoA_c	Chloroplastic Activated Octadecenoic Acid
(C18:2)	Octadecadienoic Acid
(C18:2)_c	Chloroplastic Octadecadienoic Acid
(C18:2)-CoA	Activated Octadecadienoic Acid
(C18:2)-CoA_c	Chloroplastic Activated Octadecadienoic Acid
(C18:3)	Octadecatrienoic Acid
(C18:3)_c	Chloroplastic Octadecatrienoic Acid
(C18:3)-CoA	Activated Octadecatrienoic Acid
(C18:3)-CoA_c	Chloroplastic Octadecatrienoic Acid
(C18:4)	Octadecatetraenoic Acid
(C18:4)_c	Chloroplastic Octadecatetraenoic Acid
(C18:4)-CoA	Activated Octadecatetraenoic Acid
(C18:4)-CoA_c	Chloroplastic Activated Octadecatetraenoic Acid
18CFA_c	18 Carbon Fatty Acid Chain
2KB_c	2-Oxobutanoate
2PG	2-Phosphoglycerate
2PG_m	Mitochondrial 2-Phosphoglycerate
3DH_c	Chloroplastic 3-Dehydroquinate
3DS_s	Chloroplastic 3-Dehydroshikimate
3HPYR	3-hydroxypyruvate
3PG	3-Phosphoglycerate
3PG_c	Chloroplastic 3-Phosphoglycerate
3PG_m	Mitochondrial 3-Phosphoglycerate
3PHP	3-phospho-hydroxypyruvate
3PHP_c	Chloroplastic 3-phospho-hydroxypyruvate
3PS_c	Chloroplastic 3-Phosphoserine
4AD	4-Amino-4-Deoxychorismate
4CME_c	4-(Cytidine 5-diphosphate)-2-C-methyl-D-Erythritol
5AL_c	5-Amino-Levulinate
5MTHF	5-methyl-THF
5MTHF_c	Chloroplastic 5-methyl-THF
5P1P_c	Chloroplastic 5-Phosphoribosyl 1-pyrophosphate
5PRA_c	5-Phospho-D-Ribosyl-Amine
5PRFG_c	Chloroplastic 5-Phosphoribosyl-N-Formylglycineamide
5PRG_c	5-Phospho-D-Ribosyl-Glycinemide
6PDG	6-Phospho-D-gluconate
6PDGL	6-Phospho-D-glucono 1,5 Lactone
A4P_c	Chloroplastic Aspartyl-4-phosphate
ABZ	p-Aminobenzoate
AcCoA	Acetyl Coenzyme A
AcCoA_c	Chloroplastic Acetyl Coenzyme A
AcCoA_m	Mitochondrial Acetyl Coenzyme A
Acetate	Acetate
Acetate_ ex	Extracellualr Acetate
Acetate_c	Chloroplastic Acetate
Acetate_m	Mitochondrial Acetate
ACL_c	Chlroroplastic 2-Acetolactate
Adenosine	Adenosine
ADP	Adenosine Diphosphate
ADP_c	Chloroplastic Adenosine Diphosphate
ADP_m	Mitochondrial Adenosine Diphosphate
AdSUC_c	Chloroplastic Adenylo-Succinate
AGT_c	Chloroplastic Arogenate
AHB_c	Chloroplastic 2-Aceto-2-Hydroxybutyrate
AHcys	S-Adenosyl-homocysteine
Ahcys_c	Chloroplastic S-Adenosyl-homocysteine
AICAR_c	Chloroplastic Aminoimidazole carboxamide ribonucleotide
AIR_c	Chloroplastice 5-Aminoimidazole Ribonucleotide
AKG	Alpha Ketoglutarate
AKG_c	Chloroplastic Alpha Ketoglutarate
AKG_m	Mitochondrial Alpha Ketoglutarate
Ala	Alanine
Ala_m	Mitochondrial Alanine
Am	Ammonia
Am_c	Chloroplastic Ammonia
Am_m	Mitochondrial Ammonia
AMP	Adenosine Monophosphate
AMP_c	Chloroplastic Adenosine Monophosphate
AMP_m	Mitochondrial Adenosine Monophosphate
AORN	N-Acetyl-L-Ornithine
AORN_c	Chloroplastic N-Acetyl-L-Ornithine
Arg	Arginine
Arg_c	Chloroplastic Arginine
ArgSUC_c	Chloroplastic Arginosuccinate
ASM_c	Chloroplastic Asparatate Semialdehyde
Asn	Asparagine
Asp	Aspartate
Asp_c	Chloroplastic Aspartate
Asp_m	Mitochindrial Aspartate
ATP	Adenosine Triphosphate
ATP_c	Chloroplastic Adenosine Triphosphate
ATP_m	Mitochondrial Adenosine Triphosphate
Biomass	Biomass
CAIR_c	Chloroplastic 4-Carboxyaminoimidazole Ribonucleotide
CAP	Carbamoyl-Phosphate
CAP_c	Chloroplastic Carbamoyl-Phosphate
CAP_m	Mitochondrial Carbamoyl-Phosphate
CDP	Cytidine Diphosphate
CDP_c	Chloroplastic Cytidine Diphosphate
CDP_m	Mitocondrial Cytidine Diphosphate
ChlA_c	Chloroplastic Chlorophyll A
ChlB_c	Chloroplastic Chlorophyll B
CHM	Chorismate
CHM_c	Chloroplastic Chorismate
CIT	Citrate
CIT_m	Mitochondrial Citrate
CMAsp_c	Chloroplastic Carbamoyl-Aspartate
CMP_c	Chloroplastic Cytidine Monophosphate
CO2	Carbon Dioxide
CO2_c	Chloroplastic Carbon Dioxide
CO2_ex	Extracellular Carbon Dioxide
CO2_m	Mitochondrial Carbon Dioxide
CoA	Coenzyme A
CoA_c	Chloroplastic Coenzyme A
CoA_m	Mitochondrial Coenzyme A
CPA_c	Chlorophyllide A
CPDRP_c	Chloroplastic -(o-carboxyphenylamino)-1'-deoxyribulose-5'-phosphate
CST_c	Chloroplastic Cystathionine
CTP	Cytidine Triphosphate
CTP_c	Chloroplastic Cytidine Triphosphate
CTP_m	Mitochondrial Cytidine Triphosphate
CTR	Citrulline
CTR _c	Chloroplastic Citrulline
Cys	Cysteine
Cys_c	Chloroplastic Cysteine
dADP	Dexoxy-ADP
dADP_c	Chloroplastic Deoxy-ADP
dADP_m	Mitochondrial Deoxy-ADP
DAP_c	Chloroplastic LL-Diaminopimelate
dATP	Deoxy-ATP
dATP_c	Chloroplastic Deoxy-ATP
dATP_m	Mitochondrial Deoxy-ATP
dCDP	Deoxy-CDP
dCDP_c	Chloroplastic Deoxy-CDP
dCDP_m	Mitochondrial Deoxy-CDP
dCTP	Deoxy-CTP
dCTP_c	Chloroplastic Deoxy-CTP
dCTP_m	Mitochondrial Deoxy-CTP
DDP_c	Chloroplastic 2-Dehydro-2-deoxyphosphoheptanoate
DGDG_c	Chloroplastic Digalactosyldiacylglycerol
dGDP	Deoxy-GDP
dGDP_c	Chloroplastic Deoxy-GDP
dGDP_m	Mitochondrial Deoxy-GDP
dGTP	Deoxy-GTP
dGTP_c	Chloroplastic Deoxy-GTP
dGTP_m	Mitochondrial Deoxy-GTP
DGTS	Diacylglyceryl(N,N,N-trimethyl)homoserine
DHAP	Dihydroxy Acetone Phosphate
DHAP_c	Chloroplastic Dihydroxy Acetone Phosphate
DHDN	7,8-Duhydro-D-neopterin
DHF	7,8-Dihydrofolate
DHF_c	Chloroplastic 7,8-Dihydrofolate
DHN	7,8-Dihydroneopterin 3'-Phosphate
DHPL_c	Chloroplastic L-2,3-Dihydrodipicolinate
DHT	Dihydropterin-CH2OH-Pyrophosphate
DHTT	7,8-Dihydropteroate
DNA	Average DNA
dTDP	Deoxy-TDP
dTDP_c	Chloroplastic Deoxy-TDP
dTDP_m	Mitochondrial Deoxy-TDP
dTMP_c	Chloroplastic Deoxy-TMP
dTTP	Deoxy-TTP
dTTP_c	Chloroplastic Deoxy-TTP
dTTP_m	Mitochondrial Deoxy-TTP
dUDP	Deoxy-UDP
dUDP_c	Chloroplastic Deoxy-UDP
dUDP_m	Mitochondrial Deoxy-UDP
dUMP_c	Chloroplastic Deoxy-UMP
dUTP	Deoxy-UTP
dUTP_c	Chloroplastic Deoxy-UTP
dUTP_m	Mitochondrial Deoxy-UTP
DVPCA_c	Chloroplastic Divinyl Protochlorophyllide A
DX5P_c	Chloroplastic 1-Deoxy-d-Xylulose-5-phosphate
E4P	Erythrose 4 Phosphate
E4P_c	Chloroplastic Erythrose 4 Phosphate
ES3P_c	Chloroplastic 5-Enolpyruvyl-shikimate 3 Phosphate
F16P	Fructose 1,6 Bisphosphate
F16P_c	Chloroplastic Fructose-1,6-Phosphate
F6P	Fructose 6 Phosphate
F6P_c	Chloroplastic Fructose 6 Phosphate
Ferri	Ferricytochrome C
Ferri_c	Chloroplastic Ferricytochrome C
Ferri_m	Mitochondrial Ferricytochrome C
Ferro	Ferrocytochrome C
Ferro_c	Chloroplastic Ferrocytochrome C
Ferro_m	Mitochondrial Ferrocytochrome C
Formate	Formate
Formate_c	Chloroplastic Formate
FTHF	N 10 Formyl-THF
FTHF_c	Chloroplastic N-10-Formyl-THF
FUM	Fumarate
FUM_c	Chloroplastic Fumarate
FUM_m	Mitochondrial Fumarate
G1P_c	Chloroplastic Glucose 1 Phosphate
G3P	Glycerol 3 Phosphate
G3P_c	Chloroplastic Glycerol 3 phosphate
G6P	Glucose 6 Phosphate
G6P_c	Chloroplastic Glucose 6 Phosphate
GAP	Glyceraldehyde 3 Phosphate
GAP_c	Chloroplastic Glyceraldehyde 3 Phosphate
GAP_m	Mitochondrial Glyceraldehyde 3 Phosphate
GDP	Guanosine Diphosphate
GDP_c	Chloroplastic Guanosine Diphosphate
GDP_m	Mitochondrial Guanosine Diphosphate
GGDP_C	Chloroplastic Geranylgeranyl Diphosphate
GLC	Glucose
GLC_ex	Extracellular Glucose
GLCN	Gluconate
Gln	Glutamine
Gln_c	Chloroplastic Glutamine
Gln_m	Mitochondrial Glutamine
Glu	Glutamate
Glu_c	Chloroplastic Glutamate
Glu_m	Mitochondrial Glutamate
Glu5P	Glutamate 5 Phosphate
GluDS_c	Chloroplastic Glutathione Disulfide
GluSM	Glutamate-1-Semialdehyde
GluSM_c	Chloroplastic Glutamate-1-Semialdehyde
Glutathione_c	Chloroplastic Glutathione
Gly	Glycine
Gly_c	Chloroplastic Glycine
Gly_m	Mitochondrial Glycine
Glyceraldehyde	Glyceraldehyde
Glycerate	Glycerate
Glycerate_c	Chloroplastic Glycerate
Glycolate	Glycolate
GMP	Guanosine Monophosphate
GMP_c	Chloroplastic Guanosine Monophosphate
GOX	Glyoxylate
GOX_m	Mitochondrial Glyoxylate
GPP_c	Geranyl-diphosphate
GTP	Guanosine Triphosphate
GTP_c	Chloroplastic Guanosine Triphosphate
GTP_m	Mitochondrial Guanosine Triphosphate
H	Proton
H_c	Chloroplastic Proton
H_ex	Extracellular Proton
H_m	Mitochondrial Proton
H2O	Water
H2O_c	Chloroplastic Water
H2O_m	Mitochondrial Water
H2S	Hydrogen Sulfide
H2S_c	Chloroplastic Hydrogen Sulfide
HCO3	Bicarbonate
HCO3_c	Chloroplastic Bicarbonate
HCO3_ex	Extracellular Bicarbonate
HCO3_m	Mitochondrial Bicarbonate
Hcys	Homocysteine
Hcys_c	Chloroplastic Homocysteine
His	Histidine
His_c	Chloroplastic Histidine
HMB_c	Chloroplastic Hydroxymethylbilane
HMBP_c	Chloroplastic 1-Hydroxy-2-methyl-2-(E)-butenyl-4-diphosphate
HMD	6-Hydroxymethyl-7,8-dihydropterin
HOL_c	Chloroplastic Histidinol
HOLP_c	Chloroplastic Histidonol Phosphate
HPPYR_c	Chloroplastic Hydroxyphenylpyruvate
Hser	Homoserine
Hser_c	Chloroplastic Homoserine
I3GP	Indole-3-Glycerol-Phosphate
I3GP_c	Chloroplastic Indole-3-Glycerol-Phosphate
I3GP_m	Mitochondrial Indole-3-Glycerol-Phosphate
I5P	Inosine-5-Phosphate
I5P_c	Chloroplastic Inosine-5-Phosphate
IAP_c	Chloroplastic Imidazole Acetol-Phosphate
ICT	Isocitrate
ICT_m	Mitochondrial Isocitrate
Ile	Isoleucine
Ile_c	Chloroplastic Isoleucine
IPM_c	Chloroplastic 2-Isopropylmalate
IsoPPP_c	Chloroplastic Isopentenyl-PP
KIV	2-Keto-isovalerate
KIV_c	Chloroplastic 2-Keto-isovalerate
KMV_c	Chloroplastic 2-Keto-3-methyl-valerate
Leu	Leucine
Leu_c	Chloroplastic Leucine
Lipid_c	Lipid
Lys	Lysine
Lys_c	Chloroplastic Lysine
MAL	Malate
MAL _c	Chloroplastic Malate
MAL_m	Mitochondrial Malate
mDAP_c	Chloroplastic meso-diaminopimelate
ME24C_c	Chloroplastic 2-C-Methyl-D-erythritol-2,4-cyclodiphosphate
ME4P_c	Chloroplastic 2-C-Metnyl-D-erythritol-4-phosphate
Met	Methionine
MGDG_c	Chloroplastic Monogalactosyldiacylglycerol
MgPP_c	Mg-Protoporphyrin
MgPPM_c	Mg-Protoporphyrin monomethyl ester
MPCA_c	Monovinyl Chlorophyllide
MTHF	5,10-Methylene THF
MTHF_c	Chloroplastic 5,10-Methylene THF
MTHF_m	Mitochondrial 5,10-Methylene THF
myo-Inositol	myo-Inositol
NAD	NAD
NAD_c	Chloroplastic NAD
NAD_m	Mitochondrial NAD
NADH	NADH
NADH_c	Chloroplastic NADH
NADH_m	Mitochondrial NADH
NADP	NADP
NADP_c	Chloroplastic NADP
NADP_m	Mitochondrial NADP
NADPH	NADPH
NADPH_c	Chloroplastic NADPH
NADPH_m	Mitochondrial NADPH
NO2_m	Mitochondrial Nitrite
NO3	Nitrate
NO3_ex	Extracellular Nitrate
NO3_m	Mitochondrial Nitrate
O2	Oxygen
O2_c	Chloroplastic Oxygen
O2_ex	Extracellular Oxygen
O2_m	Mitochondrial Oxygen
OA	Oxaloacetate
OA_c	Chloroplastic Oxaloacetate
OA_m	Mitochondrial Oxaloacetate
OAH	O-acetyl-L-homoserine
OAS	Chloroplastic O-Acetyl-L-Serine
OAS_c	O-Acetyl-L-Serine
Ofer	Oxidized Ferredoxin
OFer_c	Chloroplastic Oxidized Ferredoxin
OFer_m	Mitochondrial Oxidized Ferredoxin
OH	Hydroxide
OH_m	Mitochindrial Hydroxide
OPH_c	Chloroplastic O-Phospho-L-homoserine
ORN	Ornithine
ORN_c	Chloroplastic Ornithine
ORN_m	Mitochondrial Ornithine
ORT	Orotate
ORT_c	Chloroplastic Orotate
ORT_m	Mitochondrial Orotate
OSH_c	Chloroplastic O-Succinyl-L-Homoserine
P5C	Pyrroline 5 Carboxylate
P5C_c	Chloroplastic Pyrroline 5 Carboxylate
PAPS_c	Chloroplastic 3'-Phosphoadenylylsulfate
PDG	1,3 Bisphosphoglycerate
PDG_c	Chloroplastic 1,3 Bisphosphoglycerate
PDG_m	Mitochondrial 1,3 Bisphosphoglycerate
PE	Phosphatidylethanolamine
PEP	Phosphoenolpyruvate
PEP_c	Chloroplastic Phosphoenolpyruvate
PEP_m	Mitochondrial Phosphoenolpyruvate
PG	Phosphatidylglycerol
PG_c	Chloroplastic Phosphatidylglycerol
PGT	2-Phosphoglycolate
PGT_c	Chloroplastic 2-Phosphoglycolate
Phe	Phenylalanine
Phe_c	Chloroplastic Phenylalanine
Photon	Photon
PhPP_c	Phytyl-PP
PI	Phosphatidylinositol
PME_c	Chloroplastic 2-Phospho-4-(Cytidine-5-diphosphate)-2-C-methyl-D-erythritol
PP9_c	Protoporphyrin IX
PPB_c	Chloroplastic Porphobilinogen
PPT_c	Chloroplastic Prephenate
PPYR_c	Chloroplast Phenylpyruvate
PRA_c	Chloroplastic N-(5'-Phosphoribosyl)-Anthranilate
PRAFP_c	Chloroplastic PhosphoribosylformiminoAICAR-Phosphate
PRAMP_c	Chloroplastic Phosphoribosyl AMP
PRATP_c	Chloroplastic Phophoribosyl ATP
PRFC_c	Chloroplastic Phosphoribosyl-Formamido-Carboxamide
PRFGA_c	Chloroplastic 5-phosphoribosyl-N-Formylglycineamidine
PRFP_c	Chloroplastic PhosphoribosylformiminoAICAR-P
Pro	Proline
Pro_c	Chloroplastic Proline
Protein	Protein
PRSCA_c	Chloroplastic 5-Phosphoribosyl-4-(N-Succinocarboxamide)_5_Aminoimidazole
PYR	Pyruvate
PYR_c	Chloroplastic Pyruvate
PYR_m	Mitochondrial Pyruvate
Q_c	Chloroplastic Ubiquinone
Q_m	Mitochondrial Ubiquinone
QH2_c	Chloroplastic Ubiquinol
QH2_m	Mitochondrial Ubiquinol
R5P	Cytosolic Ribose 5 Phosphate
R5P_c	Chloroplastic Ribose 5 Phosphate
R5P_m	Mitochondrial Ribose 5 Phosphate
Rfer	Reduced Ferredoxin
RFer_c	Chloroplastic Reduced Ferredoxin
RFer_m	Mitochondrial Reduced Ferredoxin
Ribose	Ribose
Ribose_c	Chloroplastic Ribose
Ribose_m	Mitochondrial Ribose
Ribulose	Ribulose
RNA	Average RNA
Ru15P_c	Chloroplastic Ribulose 1,5 Bisphosphate
Ru5P	Ribulose 5 Phosphate
Ru5P_c	Chloroplastic Ribulose 5 Phosphate
S17P	Cytosolic Sedoheptulose 1,7 Bisphosphate
S17P_c	Chloroplastic Sedoheptulose 1,7 Bisphosphate
S3P_c	Chloroplastic Shikimate 3 Phosphate
S7P	Sedoheptulose 7 Phosphate
S7P_c	Chloroplastic Sedoheptulose 7 Phosphate
SAM	S-adenosyl-L-methionine
SAM_c	Chloroplastic S-adenosyl-methionine
Ser	Serine
Ser_c	Chlorplastic Serine
Ser_m	Mitochondrial Serine
Shikimate_c	Chloroplastic Shikimate
SO3	Sulfite
SO3_c	Chloroplastic Sulfite
SO3_m	Mitochondrial Sulfite
SO4	Sulfate
SO4_c	Chloroplastic Sulfate
SO4_ex	Extracellular Sulfate
SO4_m	Mitochondrial Sulfate
SQDG_c	Chloroplastic Sulfoquinovosyldiacyglycerol
Starch_c	Chloroplastic Starch
SUC	Succinate
SUC_c	Chloroplastic Succinate
SUC_m	Mitochondrial Succinate
SucCoA_c	Chloroplastic Succinyl Coenzyme A
SucCoA_m	Mitochondrial Succinyl Coenzyme A
THDP_c	Chloroplastic Tetrahydrodipicolinate
THF	Tetrahydrofolate
THF_c	Chloroplastic Tetrahydrofolate
THF_m	Mitochondrial Tetrahydrofolate
Thr	Threonine
Thr_c	Chloroplastic Threonine
Trp	Tryptophan
Trp_m	Mitochondrial Tryptophan
ttFD_c	Chloroplastic trans trans farnesyl dipho
Tyr	Tyrosine
Tyr_c	Chloroplastic Tyrosine
UDP	Uracil Diphosphate
UDP_c	Chloroplastic Uracil Diphosphate
UDP_m	Mitochondrial Uracil Diphosphate
UDP-Galactose_c	Chloroplastic UDP-Galactose
UDP-Glucose_c	Chloroplastic UDP-Glucose
UDP-SQV_c	Chloroplastic UDP-Sulfoquinovose
UMP	Uracil Monophosphate
UMP_c	Chloroplastic Uracil Monophosphate
UTP	Uracil Triphosphate
UTP_c	Chloroplastic Uracil Triphosphate
UTP_m	Mitochondrial Uracil Triphosphate
Val	Valine
Val_c	Chloroplastic Valine
Xa5P_c	Chloroplastic Xanthosine-5-Phosphate
Xu5P	Xylulose 5 Phosphate
Xu5P_c	Chloroplastic Xylulose 5 Phosphate
