# Supplementary material for: Flux balance analysis of primary metabolism in Chlamydomonas reinhardtii
Source: BMC Syst Biol. 2009 Jan 7;3:4. doi: 10.1186/1752-0509-3-4 (PMC2628641; doi:10.1186/1752-0509-3-4)
Supplement: Additional file 2 — Reaction list. Comprehensive list of reactions used in the metabolic reconstruction and FBA model for C. reinhardtii. [file 1752-0509-3-4-S2.xls]

## Sheet: Rxn List
Metabolic Reactions
Rxn #	E.C. #	Protein ID	Gene Description	Reaction
1	2.7.1.2	146575	Glucokinase	GLC + ATP --> G6P +ADP
2	3.1.3.9	112365	Glucose-6-Phosphatase	G6P + H2O --> GLC + Pi
3	5.3.1.9	135202	Glucose 6 Phosphate Isomerase	G6P --> F6P
4	5.3.1.9	135202	Glucose 6 Phosphate Isomerase	F6P --> G6P
5	2.7.1.11		Phosphofructosekinase	F6P + ATP --> F16P + ADP
6	3.1.3.11		Fructose-1,6-Phosphatase	F16P + H2O --> F6P + Pi
7	2.7.1.11		Phosphofructosekinase	F6P_c + ATP_c --> F16P_c + ADP_c
8	3.1.3.11	169775	Fructose-1,6-Phosphatase	F16P_c + H2O_c --> F6P_c + Pi_c
9	4.1.2.13	82495, 174	Fructose Bisphosphate Aldolase	F16P_c --> DHAP_c + GAP_c
10	4.1.2.13	82495, 174	Fructose Bisphosphate Aldolase	DHAP_c + GAP_c --> F16P_c
11	4.1.2.13	97432, 110064, 186676	Fructose Bisphosphate Aldolase	F16P --> DHAP + GAP
12	4.1.2.13	97432, 110064, 186676	Fructose Bisphosphate Aldolase	DHAP + GAP --> F16P
13	5.3.1.1	189877	Triosephosphate Isomerase	GAP_c --> DHAP_c
14	5.3.1.1	189877	Triosephosphate Isomerase	DHAP_c --> GAP_c
15	1.2.1.12	140618	Glyceraldehyde 3 Phsophate Dehydrogenase	GAP_m + NAD_m + Pi_m --> PDG_m + NADH_m + H_m
16	1.2.1.12	140618	Glyceraldehyde 3 Phsophate Dehydrogenase	PDG_m + NADH_m + H_m --> GAP_m + NAD_m + Pi_m
17	1.2.1.12	129019	Glyceraldehyde 3 Phsophate Dehydrogenase	GAP_c + NAD_c + Pi_c --> PDG_c + NADH_c + H_c
18	1.2.1.12	129019	Glyceraldehyde 3 Phsophate Dehydrogenase	PDG_c + NADH_c + H_c --> GAP_c + NAD_c + Pi_c
19	1.2.1.12	153894	Glyceraldehyde 3 Phsophate Dehydrogenase	GAP + NAD + Pi --> PDG + NADH + H
20	1.2.1.12	153894	Glyceraldehyde 3 Phsophate Dehydrogenase	PDG + NADHi + H --> GAP + NAD + P
21	2.7.2.3	122715	Phosphoglycerate kinase	3PG_m + ATP_m --> PDG_m + ADP_m
22	2.7.2.3	122715	Phosphoglycerate kinase	PDG_m + ADP_m --> 3PG_m + ATP_m
23	2.7.2.3	132210	Phosphoglycerate kinase	3PG_c + ATP_c --> PDG_c + ADP_c
24	2.7.2.3	132210	Phosphoglycerate kinase	PDG_c + ADP_c --> 3PG_c + ATP_c
25	5.4.2.1	99328, 161085, 168221	Phosphoglycerate Mutase	3PG --> 2PG
26	5.4.2.1	99328, 161085, 168221	Phosphoglycerate Mutase	2PG --> 3PG
27	5.4.2.1	109589	Phosphoglycerate Mutase	3PG_m --> 2PG_m
28	5.4.2.1	109589	Phosphoglycerate Mutase	2PG_m --> 3PG_m
29	4.2.1.11	83064	Phosphopyruvate hydratase	2PG --> PEP
30	4.2.1.11	83064	Phosphopyruvate hydratase	PEP --> 2PG
31	4.1.1.31	182821	PEP Carboxykinase	H2O + PEP + CO2 --> Pi + OA
32	2.7.1.40	136854	Pyruvate Kinase	PEP + ADP --> PYR + ATP
33	2.7.1.40	138105, 104490, 107530, 118203, 119280, 122264	Pyruvate Kinase	PEP_c + ADP_c --> PYR_c + ATP_c
34	6.4.1.1	126933	Pyruvate Carboxylase	ATP + PYR + HCO3 --> ADP + OA
35	6.4.1.1	126933	Pyruvate Carboxylase	ADP + OA --> ATP + PYR + HCO3
36	4.1.1.49	118251	Phosphoenolpyruvate Carboxykinase (ATP)	ATP + OA --> ADP + PEP + CO2
37	4.1.1.49	118251	Phosphoenolpyruvate Carboxykinase (ATP)	ADP + PEP + CO2 --> ATP + OA
38	1.2.1.51	135197	Pyruvate Decarboxylase	PYR_m + CoA_m + NADP_m --> AcCoA_m + CO2_m + NADPH_m + H_m
39	1.2.1.51	192316	Pyruvate Decarboxylase	PYR_c + CoA_c + NADP_c --> AcCoA_c + CO2_c + NADPH_c + H_c
40	1.2.1.51	135197	Pyruvate Decarboxylase	PYR + CoA + NADP--> AcCoA + CO2 + NADPH + H
41	2.3.3.1	119173	Citrate Synthase	OA + AcCoA --> CoA + CIT
42	2.3.3.1	119173	Citrate Synthase	CoA + CIT --> OA + AcCoA
43	2.3.3.1	194915	Citrate Synthase	OA_m + AcCoA_m --> CoA_m + CIT_m
44	2.3.3.1	194915	Citrate Synthase	CoA_m + CIT_m --> OA_m + AcCoA_m
45	4.2.1.3	129025	Aconitate Hydratase	CIT_m --> ICT_m
46	4.2.1.3	129025	Aconitate Hydratase	ICT_m --> CIT_m
47	1.1.1.41	137639, 150616	Isocitrate Dehydrogenase (NAD)	ICT_m+ NAD_m--> NADH_m + AKG_m + CO2_m + H_m
48	1.1.1.41	137639, 150616	Isocitrate Dehydrogenase (NAD)	NADH_m + AKG_m + CO2_m + H_m --> ICT_m + NAD_m
49	1.1.1.42	164403	Isocitrate Dehydrogenase (NADP)	ICT_m + NADP_m --> NADPH_m + AKG_m + CO2_m + H_m
50	1.1.1.42	164403	Isocitrate Dehydrogenase (NADP)	NADPH_m + AKG_m + CO2_m + H_m --> ICT_m + NADP_m
51	1.2.4.2	79471	Oxoglutarate Decarboxylase	AKG_m + NAD_m + CoA_m --> SucCoA_m + CO2_m + NADH_m + H_m
52	6.2.1.5	56839	Succinate --CoA Ligase (ADP forming)	SUC_m + CoA_m + ATP_m --> SucCoA_m + ADP_m
53	6.2.1.5	56839	Succinate --CoA Ligase (ADP forming)	SucCoA_m + ADP_m --> SUC_m + CoA_m + ATP_m
54	6.2.1.4	56839, 183242	Succinate--CoA Ligase (GDP Forming)	SUC_m + CoA_m + GTP_m --> SucCoA_m + GDP_m
55	6.2.1.4	56839, 183242	Succinate--CoA Ligase (GDP Forming)	SucCoA_m + GDP_m --> SUC_m + CoA_m + GTP_m
56	1.3.5.1	187132, 172283	Succinate Dehydrogenase (ubinquinone)	SUC_m + Q_m + 2 H_m --> FUM_m + QH2_m
57	1.3.5.1	187132, 172283	Succinate Dehydrogenase (ubinquinone)	FUM_m + QH2_m --> Q_m + SUC_m + 2 H_m
58	4.2.1.2	189775	Fumarate Hydratase	MAL_m --> FUM_m
59	4.2.1.2	189775	Fumarate Hydratase	FUM_m --> MAL_m
60	4.2.1.2	167438	Fumarate Hydratase	MAL --> FUM
61	4.2.1.2	167438	Fumarate Hydratase	FUM --> MAL
62	4.2.1.2	167438	Fumarate Hydratase	MAL_c --> FUM_c
63	4.2.1.2	167438	Fumarate Hydratase	FUM_c --> MAL_c
64	1.1.1.37	60444, 133472	Malate Dehydrogenase	MAL_c + NAD_c --> OA_c + NADH_c + H_c
65	1.1.1.37	60444, 133472	Malate Dehydrogenase	OA_c + NADH_c + H_c --> MAL_c + NAD_c
66	1.1.1.37	158129	Malate Dehydrogenase	MAL + NAD --> OA + NADH + H
67	1.1.1.37	158129	Malate Dehydrogenase	OA + NADH + H --> MAL + NAD
68	1.1.1.37	190455	Malate Dehydrogenase	MAL_m + NAD_m --> OA_m + NADH_m + H_m
69	1.1.1.37	190455	Malate Dehydrogenase	OA_m + NADH_m + H_m --> MAL_m + NAD_m
70	1.1.1.82	192083	Malate Dehydrogenase (NADP)	MAL_m + NADP_m --> OA_m + NADPH_m + H_m
71	1.1.1.82	192083	Malate Dehydrogenase (NADP)	OA_m + NADPH_m + H_m --> MAL_m + NADP_m
72	1.1.1.44	158911	Phosphogluconate dehydrogenase (decarboxylating).	6PDG + NADP --> Ru5P + NADPH + CO2 + H
73	5.3.1.6	128644	Ribose 5 Phosphate Epimerase	Ru5P_c --> R5P_c
74	5.3.1.6	128644	Ribose 5 Phosphate Epimerase	R5P_c --> Ru5P_c
75	5.3.1.6	128644	Ribose 5 Phosphate Epimerase	Ru5P --> R5P
76	5.3.1.6	128644	Ribose 5 Phosphate Epimerase	R5P --> Ru5P
77	5.1.3.1	135614	Ribulose Phosphate 3 Epimerase	Ru5P_c --> Xu5P_c
78	5.1.3.1	135614	Ribulose Phosphate 3 Epimerase	Xu5P_c --> Ru5P_c
79	5.1.3.1	112233	Ribulose Phosphate 3 Epimerase	Ru5P --> Xu5P
80	5.1.3.1	112233	Ribulose Phosphate 3 Epimerase	Xu5P --> Ru5P
81	2.2.1.1	133861	Transketolase	E4P_c + Xu5P_c --> F6P_c + GAP_c
82	2.2.1.1	133861	Transketolase	F6P_c + GAP_c --> E4P_c + Xu5P_c
83	2.2.1.1	133861	Transketolase	E4P + Xu5P --> F6P + GAP
84	2.2.1.1	133861	Transketolase	F6P + GAP --> E4P + Xu5P
85	2.2.1.2	183974	Transaldolase	GAP_c + S7P_c --> F6P_c + E4P_c
86	2.2.1.2	183974	Transaldolase	F6P_c + E4P_c --> GAP_c + S7P_c
87	2.2.1.2	146574	Transaldolase	GAP + S7P --> F6P + E4P
88	2.2.1.2	146574	Transaldolase	F6P + E4P --> GAP + S7P
89	2.2.1.1	133861	Transketolase	R5P_c + Xu5P_c --> S7P_c + GAP_c
90	2.2.1.1	133861	Transketolase	S7P_c + GAP_c --> R5P_c + Xu5P_c
91	2.2.1.1	133861	Transketolase	R5P + Xu5P --> S7P + GAP
92	2.2.1.1	133861	Transketolase	S7P + GAP --> R5P + Xu5P
93	4.1.2.13	82495, 174	Sedoheptulose 1,7 Bisphosphate Aldolase	DHAP_c + E4P_c --> S17P_c
94	4.1.2.13	82495, 174	Sedoheptulose 1,7 Bisphosphate Aldolase	S17P_c --> DHAP_c + E4P_c
95	4.1.2.13	97432, 110064, 186676	Sedoheptulose 1,7 Bisphosphate Aldolase	DHAP + E4P --> S17P
96	4.1.2.13	97432, 110064, 186676	Sedoheptulose 1,7 Bisphosphate Aldolase	S17P --> DHAP + E4P
97	2.7.1.12	117996	Gluconokinase	ADP + 6PDG --> ATP + GLCN
98	2.7.1.12	117996	Gluconokinase	ATP + GLCN --> ADP + 6PDG
99	3.1.1.31	101528	6-phosphogluconolactonase	6PDGL --> 6PDG
100	1.1.1.49	119861	Glucose-6-phosphate 1-Dehydrogenase	G6P + NADP --> 6PDGL + NADPH + H
101	1.1.1.49	119861	Glucose-6-phosphate 1-Dehydrogenase	6PDGL + NADPH + H --> G6P + NADP
102	5.4.2.2	81483	Phosphoglucomutase	G1P_c --> G6P_c
103	5.4.2.2	81483	Phosphoglucomutase	G6P_c --> G1P_c
104	2.7.1.47	108536	D-Ribulokinase	ATP + Ribulose --> ADP + Ru5P
105	2.7.1.47	108536	D-Ribulokinase	ADP + Ru5P --> ATP + Ribulose
106	2.7.1.15	101965	Ribokinase	ATP_m + Ribose_m --> ADP_m + R5P_m
107	2.7.1.15	101965	Ribokinase	ADP_m + R5P_m --> ATP_m + Ribose_m
108	2.7.1.15	111372, 115623	Ribokinase	ATP_c + Ribose_c --> ADP_c + R5P_c
109	2.7.1.15	111372, 115623	Ribokinase	ADP_c + R5P_c --> ATP_c + Ribose_c
110	2.7.2.3	132210, 122715	Phosphoglycerate Kinase	ATP_m + 3PG_m --> ADP_m + PDG_m
111	2.7.2.3	132210, 122715	Phosphoglycerate Kinase	ADP_m + PDG_m --> ATP_m + 3PG_m
112	2.7.9.1	133570	Pyruvate Phosphate dikinase	ATP + PYR + Pi --> ADP + PEP + PP
113	2.7.9.1	133570	Pyruvate Phosphate dikinase	ADP + PEP + PP --> ATP + PYR + Pi
114	2.7.9.1	129511	Pyruvate Phosphate dikinase	ATP_c + PYR_c + Pi_c --> ADP_c + PEP_c + PP_c
115	2.7.9.1	129511	Pyruvate Phosphate dikinase	ADP_c + PEP_c + PP_c --> ATP_c + PYR_c + Pi_c
116	1.1.1.39	97810	Malate Dehydrogenase (Decarboxylating)	NAD_m + MAL_m --> NADH_m + PYR_m + CO2_m + H_m
117	1.1.1.39	97810	Malate Dehydrogenase (Decarboxylating)	NADH_m + PYR_m + CO2_m + H_m --> NAD_m + MAL_m
118	3.1.3.37	101042, 145297	Sedoheptulose-bisphosphatase	S17P_c --> S7P_c + Pi_c
119	3.1.3.37	121619	Sedoheptulose-bisphosphatase	S17P --> S7P + Pi
120	4.2.1.1.	128726, 132037, 120262	Carbonic Anhydrase	HCO3 --> CO2 + H2O
121	4.2.1.1.	128726, 132037, 120262	Carbonic Anhydrase	CO2 + H2O --> HCO3
122	4.2.1.1.	24552, 133249, 163824	Carbonic Anhydrase	HCO3_m --> CO2_m + H2O_m
123	4.2.1.1.	24552, 133249, 163824	Carbonic Anhydrase	CO2_m + H2O_m --> HCO3_m
124	4.1.1.39	82986, 108283, 123064	Ribulose-bisphosphate Carboxylase	Ru15P_c + CO2_c --> 2 3PG_c
125	1.1.1.40	126820, 102765, 117540	Malate Dehydrogenase (Oxaloacetate Decarboxylating)	MAL + NADP --> PYR + CO2 + NADPH + H
126	1.1.1.40	126820, 102765, 117540	Malate Dehydrogenase (Oxaloacetate Decarboxylating)	PYR + CO2 + NADPH + H --> MAL + NADP
127	1.1.1.40	102741	Malate Dehydrogenase (Oxaloacetate Decarboxylating)	MAL_c + NADP_c --> PYR_c + CO2_c + NADPH_c + H_c
128	1.1.1.40	102741	Malate Dehydrogenase (Oxaloacetate Decarboxylating)	PYR_c + CO2_c + NADPH_c + H_c --> MAL_c + NADP_c
129	1.2.1.13	140241	Glyceraldehyde-3-phosphate dehydrogenase (NADP+) (phosphorylating).	GAP_m + Pi_m + NADP_m--> PDG_m + NADPH_m + H_m
130	1.2.1.13	140241	Glyceraldehyde-3-phosphate dehydrogenase (NADP+) (phosphorylating).	PDG_m + NADPH_m + H_m --> GAP_m + Pi_m + NADP_m
131	2.7.1.19	184105	Phosphoibulokinase	Ru5P_c + ATP_c --> Ru15P_c + ADP_c
132	2.7.1.19	184105	Phosphoibulokinase	Ru15P_c + ADP_c --> Ru5P_c + ATP_c
133	4.1.1.39	82986, 108283, 123064	Ribulose-bisphosphate Oxygenase Activity	Ru15P_c + O2_c --> 3PG_c + PGT_c
134	3.1.3.18	150728	Phosphoglycolate Phosphatase	PGT --> Pi + Glycolate
135	1.1.3.15	127775	Glycolate Oxidase	Glycolate + O2 --> GOX + H2O +0.5 O2
136	1.1.3.15	127775	Glycolate Oxidase	GOX + H2O +0.5 O2 --> Glycolate + O2
137	1.9.3.1	115139, 190129	Cytochrome C Oxidase	4 Ferro + O2 --> 4 Ferri + 2 H2O
138	1.9.3.1	115139, 190129	Cytochrome C Oxidase	4 Ferri + 2 H20 --> 4 Ferro + O2
139	6.2.1.1	139750, 716	Acetate--CoA Ligase	ATP_c + Acetate_c + CoA_c --> AcCoA_c + AMP_c + PP_c
140	6.2.1.1		Acetate--CoA Ligase	ATP_m + Acetate_m + CoA_m --> AcCoA_m + AMP + PP_m
141	6.2.1.1	119897, 121932	Acetate--CoA Ligase	ATP + Acetate + CoA --> AcCoA + AMP + PP
142	4.1.3.1	191668	Isocitrate Lyase	ICT_m --> SUC_m + GOX_m
143	4.1.3.2	149898	Malate Synthase	AcCoA_m + H2O_m + GOX_m --> MAL _m + CoA_m
144	4.1.3.2	149898	Malate Synthase	MAL_m + CoA_m --> AcCoA_m + H2O_m + GOX_m
145	3.6.3.6		Mitochondrial ATP Synthase	4 H_m + ADP_m + Pi_m --> ATP_m
146	1.10.2.2	77031, 129128, 133395, 81617, 159566	Ubiquinol-Cytochrome C Reductase	QH2_m + 2 Ferri_m --> Q_m + 2 Ferro_m + 2 H_m
147	1.10.2.2	77031, 129128, 133395, 81617, 159566	Ubiquinol-Cytochrome C Reductase	Q_m + 2 H_m + 2 Ferro_m --> QH2_m + 2 Ferri_m
148	1.9.3.1	56014	Cytochrome C Oxidase	4 Ferro_m + O2_m --> 4 Ferri_m + 2 H2O_m
149	1.9.3.1	56014	Cytochrome C Oxidase	4 Ferri_m + 2 H20_m --> 4 Ferro_m + O2_m
150	1.3.1.6	165923	Fumurate Reductase	SUC_m + NAD_m --> FUM_m + NADH_m + H_m
151	1.3.1.6	165923	Fumurate Reductase	FUM_m + NADH_m + H_m --> SUC_m + NAD_m
152	1.6.2.4	100777	NADPH--ferrihemoprotein Reductase	NADPH_m + 2 Ferri_m --> NADP_m + 2 Ferro_m
153	1.6.2.4	100777	NADPH--ferrihemoprotein Reductase	NADP_m + 2 Ferro_m--> NADPH_m + 2 Ferri_m
154	1.6.1.2	139758	Transhydrogenase	NADPH_m + NAD_m --> NADP_m + NADH_m
155	1.6.1.2	139758	Transhydrogenase	NADH_m + NADP_m --> NADPH_m + NAD_m
156			Non-Cyclic Electron Transport Chain	NADP_c+ 4 Photons + H2O_c --> NADPH_c + 6 H_c + 0.5 O2_c
157			Cyclic Electron Transport Chain	1 Photon --> 2 H_c
158			Chloroplast ATP Synthase	ADP_c + 4.67 H_c --> ATP_c
159	1.6.5.3	183963	NADH Dehydrgenase	NADH_c + Q_c --> NAD_c + QH2_c
160	1.6.5.3	183963	NADH Dehydrgenase	NAD_c + QH2_c --> NADH_c + Q_c
161	1.10.2.2	109194	Ubiquinol-Cytochrome C Reductase	QH2_c + 2 Ferri_c --> Q_c + 2 Ferro_c + 2 H_c
162	1.10.2.2	109194	Ubiquinol-Cytochrome C Reductase	2 H_c + Q_c + 2 Ferro_c --> QH2_c + 2 Ferri_c
163	1.6.1.2	139758	Transhydrogenase	NADPH_c + NAD_c --> NADP_c + NADH_c
164	1.6.1.2	139758	Transhydrogenase	NADH_c + NADP_c --> NADPH_c + NAD_c
165	3.6.1.8	111588	ATP Pyrophosphatase	ATP_c + H2O_c --> AMP_c + PP_c
166	3.6.1.5	170567	Apyrase	ATP_c + 2 H2O_c --> AMP_c + 2 PP_c
167	3.6.1.3		ATPase	ATP_c + H2O_c --> ADP_c + Pi_c
168	3.6.4.3	181992, 176020	ATPase	ATP + H2O --> ADP + Pi
169	3.6.1.3		ATPase	ATP_m+ H2O_m --> ADP_m + Pi_m
170	1.6.2.4	102893, 116375	NADPH--ferrihemoprotein Reductase	NADPH + 2 Ferri --> NADP + 2 Ferro
171	1.6.2.4	102893, 116375	NADPH--ferrihemoprotein Reductase	NADP + 2 Ferro--> NADPH + 2 Ferri
172	2.7.7.27		ADP Glucose Pyrophosphorylase	50 G1P_c + 50 ATP_c --> 50 ADP_c + 50 PP_c + Starch_c
173	2.7.7.9	78737	UTP--glucose-1-phosphate uridylyltransferase.	50 G1P_c + 50 UTP_c --> 50 UDP_c + 50 PP_c + Starch_c
174	1.1.1.8	80188	Glycerol 3-Phosphate Dehydrogenase (NADH)	G3P + NAD --> DHAP + NADH + H
175	1.1.1.8	80188	Glycerol 3-Phosphate Dehydrogenase (NADH)	DHAP + NADH + H --> G3P + NAD
176	1.1.1.8	96789	Glycerol 3-Phosphate Dehydrogenase (NADH)	G3P_c + NAD_c --> DHAP_c + NADH_c + H_c
177	1.1.1.8	96789	Glycerol 3-Phosphate Dehydrogenase (NADH)	DHAP_c + NADH_c + H_c --> G3P_c + NAD_c
178			Fatty Acid Synthesis (Lumped - assume 18 carbon saturated fatty acid chain)	9 AcCoA_c + 8 ATP_c + 16 NADPH_c + 16 H_c --> 18CFA_c + 9 CoA_c + 16 NADP_c + 8 Pi_c + 8 ADP + 7 H20
179			Lipid Synthesis	3 18CFA_c + G3P_c --> Lipid_c + Pi_c
180			Lumped Palmitate (16:0) Synthesis	8 AcCoA + 7 ATP + 14 NADPH + 14 H --> (C16:0) + 8 CoA + 7 ADP + 7 Pi + 14 NADP + 6 H2O
181			Lumped Palmitate (16:0) Synthesis	8 AcCoA_c + 7 ATP_c + 14 NADPH_c + 14 H_c --> (C16:0)_c + 8 CoA_c + 7 ADP_c + 7 Pi_c + 14 NADP_c + 6 H2O_c
182	1.14.99.-	56237	(16:1) Desaturase	(C16:0) + NADH + H + O2 --> (C16:1) + NAD + 2 H2O
183	1.14.99.-	56237	(16:1) Desaturase	(C16:0)_c + NADH_c + H_c + O2_c --> (C16:1)_c + NAD_c + 2 H2O_c
184	1.14.99.-	56237	(16:2) Desaturase	(C16:1) + NADH + H + O2 --> (C16:2) + NAD + 2 H2O
185	1.14.99.-	56237	(16:2) Desaturase	(C16:1)_c + NADH_c + H_c + O2_c --> (C16:2)_c + NAD_c + 2 H2O_c
186	1.14.99.-	56237	(16:3) Desaturase	(C16:2) + NADH + H + O2 --> (C16:3) + NAD + 2 H2O
187	1.14.99.-	56237	(16:3) Desaturase	(C16:2)_c + NADH_c + H_c + O2_c --> (C16:3)_c + NAD_c + 2 H2O_c
188	1.14.99.-	56237	(16:4) Desaturase	(C16:3) + NADH + H + O2 --> (C16:4) + NAD + 2 H2O
189	1.14.99.-	56237	(16:4) Desaturase	(C16:3)_c + NADH_c + H_c + O2_c --> (C16:4)_c + NAD_c + 2 H2O_c
190	2.3.1.-	138664	(18:0) Elongase	(C16:0)-CoA + AcCoA + 2 NADPH + 3 H + ATP + HCO3 --> (C18:0)-CoA + CO2 + CoA + ADP + 2 NADP + H2O + Pi
191	2.3.1.-	138664	(18:0) Elongase	(C16:0)-CoA_c + AcCoA_c + 2 NADPH_c + 3 H_c + ATP_c + HCO3_c --> (C18:0)-CoA_c + CO2_c + CoA_c + ADP_c + 2 NADP_c + H2O_c + Pi_c
192	1.14.99.-	56237	(18:1) Desaturase	(C18:0) + NADH + H + O2 --> (C18:1) + NAD + 2 H2O
193	1.14.99.-	56237	(18:1) Desaturase	(C18:0)_c + NADH_c + H_c + O2_c --> (C18:1)_c + NAD_c + 2 H2O_c
194	1.14.99.-	56237	(18:2) Desaturase	(C18:1) + NADH + H + O2 --> (C18:2) + NAD + 2 H2O
195	1.14.99.-	56237	(18:2) Desaturase	(C18:1)_c + NADH_c + H_c + O2_c --> (C18:2)_c + NAD_c + 2 H2O_c
196	1.14.99.-	56237	(18:3) Desaturase	(C18:2) + NADH + H + O2 --> (C18:3) + NAD + 2 H2O
197	1.14.99.-	56237	(18:3) Desaturase	(C18:2)_c + NADH_c + H_c + O2_c --> (C18:3)_c + NAD_c + 2 H2O_c
198	1.14.99.-	56237	(18:4) Desaturase	(C18:3) + NADH + H + O2 --> (C18:4) + NAD + 2 H2O
199	1.14.99.-	56237	(18:4) Desaturase	(C18:3)_c + NADH_c + H_c + O2_c --> (C18:4)_c + NAD_c + 2 H2O_c
200	6.2.1.3	113915, 123147, 927	Acyl-CoA Synthetase	(C16:0) + ATP + CoA --> (C16:0)-CoA + PP + AMP
201	6.2.1.3	188925, 169700	Acyl-CoA Synthetase	(C16:0)_c + ATP_c + CoA_c --> (C16:0)-CoA_c + PP_c + AMP_c
202	6.2.1.3	113915, 123147, 927	Acyl-CoA Synthetase	(C16:1) + ATP + CoA --> (C16:1)-CoA + PP + AMP
203	6.2.1.3	188925, 169700	Acyl-CoA Synthetase	(C16:1)_c + ATP_c + CoA_c --> (C16:1)-CoA_c + PP_c + AMP_c
204	6.2.1.3	113915, 123147, 927	Acyl-CoA Synthetase	(C16:2) + ATP + CoA --> (C16:2)-CoA + PP + AMP
205	6.2.1.3	188925, 169700	Acyl-CoA Synthetase	(C16:2)_c + ATP_c + CoA_c --> (C16:2)-CoA_c + PP_c + AMP_c
206	6.2.1.3	113915, 123147, 927	Acyl-CoA Synthetase	(C16:3) + ATP + CoA --> (C16:3)-CoA + PP + AMP
207	6.2.1.3	188925, 169700	Acyl-CoA Synthetase	(C16:3)_c + ATP_c + CoA_c --> (C16:3)-CoA_c + PP_c + AMP_c
208	6.2.1.3	113915, 123147, 927	Acyl-CoA Synthetase	(C16:4) + ATP + CoA --> (C16:4)-CoA + PP + AMP
209	6.2.1.3	188925, 169700	Acyl-CoA Synthetase	(C16:4)_c + ATP_c + CoA_c --> (C16:4)-CoA_c + PP_c + AMP_c.
210	6.2.1.3	113915, 123147, 927	Acyl-CoA Synthetase	(C18:0) + ATP + CoA --> (C18:0)-CoA + PP + AMP
211	6.2.1.3	188925, 169700	Acyl-CoA Synthetase	(C18:0)_c + ATP_c + CoA_c --> (C18:0)-CoA_c + PP_c + AMP_c
212	6.2.1.3	113915, 123147, 927	Acyl-CoA Synthetase	(C18:1) + ATP + CoA --> (C18:1)-CoA + PP + AMP
213	6.2.1.3	188925, 169700	Acyl-CoA Synthetase	(C18:1)_c + ATP_c + CoA_c --> (C18:1)-CoA_c + PP_c + AMP_c
214	6.2.1.3	113915, 123147, 927	Acyl-CoA Synthetase	(C18:2) + ATP + CoA --> (C18:2)-CoA + PP + AMP
215	6.2.1.3	188925, 169700	Acyl-CoA Synthetase	(C18:2)_c + ATP_c + CoA_c --> (C18:2)-CoA_c + PP_c + AMP_c
216	6.2.1.3	113915, 123147, 927	Acyl-CoA Synthetase	(C18:3) + ATP + CoA --> (C18:3)-CoA + PP + AMP
217	6.2.1.3	188925, 169700	Acyl-CoA Synthetase	(C18:3)_c + ATP_c + CoA_c --> (C18:3)-CoA_c + PP_c + AMP_c
218	6.2.1.3	113915, 123147, 927	Acyl-CoA Synthetase	(C18:4) + ATP + CoA --> (C18:4)-CoA + PP + AMP
219	6.2.1.3	188925, 169700	Acyl-CoA Synthetase	(C18:4)_c + ATP_c + CoA_c --> (C18:4)-CoA_c + PP_c + AMP_c
220	2.3.1.15, 2.3.1.51, 3.1.3.4, 2.4.1.46		Average MGDG Lipid	G3P_c + H2O_c + 0.04 (C16:0)-CoA_c + 0.15 (C16:1)-CoA_c + 0.07 (C16:2)-CoA_c + 0.10 (C16:3)-CoA_c + 0.64 (C16:4)-CoA_c + 0.02 (C18:0)-CoA_c + 0.28 (C18:1)-CoA_c + 0.15 (C18:2)-CoA_c + 0.55 (C18:3)-CoA_c + UDP-Galactose_c --> UDP_c + 2 CoA_c + Pi_c + MGDG_c
221	2.3.1.15, 2.3.1.51, 3.1.3.4, 2.4.1.46, 2.4.1.184		Average DGDG Lipid	G3P_c + H2O_c + 0.80 (C16:0)-CoA_c + 0.14 (C16:1)-CoA_c + 0.04 (C16:2)-CoA_c + 0.02 (C16:3)-CoA_c + 0.03 (C16:4)-CoA_c + 0.03 (C18:0)-CoA_c + 0.57 (C18:1)-CoA_c + 0.16 (C18:2)-CoA_c + 0.21 (C18:3)-CoA_c + 2 UDP-Galactose_c --> 2 UDP_c + 2 CoA_c + Pi_c + DGDG_c
222	3.13.1.1		UDP-sulfoquinovose Synthase	UDP-Glucose_c + SO3_c --> UDP-SQV_c + H2O_c
223	2.3.1.15, 2.3.1.51, 3.1.3.4, no EC		Average SQDG Lipid	G3P_c + H2O_c + 1.66 (C16:0)-CoA_c + 0.02 (C18:0)-CoA_c + 0.15 (C18:1)-CoA_c + 0.05 (C18:2)-CoA_c + 0.12 (C18:3)-CoA_c + UDP-SQV_c --> UDP_c + 2 CoA_c + Pi_c + SQDG_c
224	2.3.1.15, 2.3.1.51, 2.7.7.41, 2.7.8.5, 3.1.3.27		Average PG Lipid	2 G3P + 2 H2O + 0.33 (C16:0)-CoA + 0.53 (C16:1)-CoA + 0.11 (C16:3)-CoA + 0.08 (C18:0)-CoA + 0.23 (C18:1)-CoA + 0.48 (C18:2)-CoA + 0.22 (C18:3)-CoA + 0.02 (C18:4)-CoA + CTP--> CMP + 2 CoA + 2 Pi + PG
225	2.3.1.15, 2.3.1.51, 2.7.7.41, 2.7.8.5, 3.1.3.27		Average PG Lipid	2 G3P_c + 2 H2O_c + 0.33 (C16:0)-CoA_c + 0.53 (C16:1)-CoA_c + 0.11 (C16:3)-CoA_c + 0.08 (C18:0)-CoA_c + 0.23 (C18:1)-CoA_c + 0.48 (C18:2)-CoA_c + 0.22 (C18:3)-CoA_c + 0.02 (C18:4)-CoA_c + CTP_c --> CMP_c + 2 CoA_c + 2 Pi_c + PG_c
226	5.5.1.4, 3.1.3.25		myo-Inositol Synthesis	G6P + H2O --> myo-Inositol + Pi
227	2.3.1.15, 2.3.1.51, 2.7.7.41, 2.7.8.11		Average PI Lipid	G3P + H2O + 1.03 (C16:0)-CoA + 0.03 (C16:1)-CoA + 0.02 (C16:2)-CoA + 0.01 (C16:3)-CoA + 0.06 (C18:0)-CoA + 0.71 (C18:1)-CoA + 0.05 (C18:2)-CoA + 0.09 (C18:3)-CoA + CTP + myo-Inositol --> CMP + 2 CoA + PP + PI
228			Average DGTS Lipid	G3P + H2O + 0.61 (C16:0)-CoA + 0.09 (C16:1)-CoA + 0.01 (C16:2)-CoA + 0.01 (C16:3)-CoA + 0.02 (C16:4)-CoA + 0.02 (C18:0)-CoA + 0.09 (C18:1)-CoA + 0.28 (C18:2)-CoA + 0.74 (C18:3)-CoA + 0.10 (C18:4)-CoA + 4 SAM --> 2 CoA + Pi + 3 Ahcys + DGTS
229	2.3.1.15, 2.3.1.51, 2.7.7.41, 2.7.8.8, 4.1.1.65		Average PE Lipid	G3P + H2O + 0.15 (C16:0)-CoA + 0.02 (C16:1)-CoA + 0.03 (C16:3)-CoA + 0.49 (C18:0)-CoA + 0.34 (C18:1)-CoA + 0.05 (C18:2)-CoA + 0.86 (C18:3)-CoA + 0.06 (C18:4)-CoA + CTP + Ser--> CMP + 2 CoA + PP + CO2 + PE
230	5.1.3.2	193254	UDP-Glucose 4-Epimerase	UDP-Glucose_c --> UDP-Galactose_c
231	5.1.3.2	193254	UDP-Glucose 4-Epimerase	UDP-Galactose_c --> UDP-Glucose_c
232	2.7.7.9	78737	UDP-Glucose Pyrophosphorylase	G1P_c + UTP_c --> UDP-Glucose_c + PP_c
233	2.7.7.9	78737	UDP-Glucose Pyrophosphorylase	UDP-Glucose_c + PP_c --> G1P_c + UTP_c
234	4.1.3.18	107179	Acetolactate Synthase	2 PYR_c --> CO2_c + ACL_c
235	4.1.3.18	107179	Acetolactate Synthase	CO2_c + ACL_c --> 2 PYR_c
236	1.1.1.86, 4.2.1.9	181846, 129639	Lumped Keto-Isovalerate	ACL_c + NADPH_c + H_c --> NADP_c + KIV_c + H2O_c
237	1.1.1.86, 4.2.1.9	181846, 129639	Lumped Keto-Isovalerate (rev)	NADP_c + KIV_c + H2O_c --> ACL_c + NADPH_c + H_c
238	2.6.1.42	126240	Branched Chain Amino Acid Aminotransferase	KIV_c + Glu_c --> AKG_c + Val_c
239	2.6.1.42	126240	Branched Chain Amino Acid Aminotransferase	AKG_c + Val_c --> KIV_c + Glu_c
240	4.1.3.12	112524	2-Isopropylmalate Synthase	KIV_c + H2O_c + AcCoA_c --> CoA_c + IPM_c
241	4.1.3.12	112524	2-Isopropylmalate Synthase	CoA_c + IPM_c --> KIV_c + H2O_c + AcCoA_c
242	4.2.1.33, 1.1.1.85, 2.6.1.42	126865, 111172, 126240	Lumped Leucine Synthesis	IPM_c + NAD_c + Glu_c --> NADH_c + H_c + CO2_c + Leu_c + AKG_c
243	4.2.1.33, 1.1.1.85, 2.6.1.42	126865, 111172, 126240	Lumped Leucine Synthesis (rev)	NADH_c + H_c + CO2_c + Leu_c + AKG_c --> IPM_c + NAD_c + Glu_c
244	4.2.1.16	133843	Threonine Dehydratase	Thr_c --> Am_c + 2KB_c
245	2.2.1.6	107179	Acetohydroxybutanoate Synthase	2KB_c + PYR_c --> CO2_c+ AHB_c
246	2.2.1.6	107179	Acetohydroxybutanoate Synthase	CO2_c+ AHB_c --> 2KB_c + PYR_c
247	1.1.1.86, 4.2.1.9	181846, 129639	Lumped Isoleucine Synthesis	AHB_c + NADPH_c --> H2O_c + NADP_c + KMV_c
248	1.1.1.86, 4.2.1.9	181846, 129639	Lumped Isoleucine Synthesis	H2O_c + NADP_c + KMV_c --> AHB_c + NADPH_c
249	2.6.1.32	126240	Valine--Isoleucine Transaminase	KMV_c + Val_c --> Ile_c + KIV_c
250	2.6.1.32	126240	Valine--Isoleucine Transaminase	Ile_c + KIV_c --> KMV_c + Val_c
251	2.6.1.66	142941	Valine-Pyruvate Aminotransferase	Val + PYR --> KIV + Ala
252	2.6.1.66	142941	Valine-Pyruvate Aminotransferase	KIV + Ala --> Val + PYR
253	2.6.1.2	191703	Glutamate-Pyruvate Aminotransferase	PYR_m + Glu_m --> AKG_m + Ala_m
254	2.6.1.2	191703	Glutamate-Pyruvate Aminotransferase	AKG_m + Ala_m --> PYR_m + Glu_m
255	2.6.1.44	133057	Alanine-Glyoxylate Aminotransferase	Ala_m + GOX_m --> PYR_m + Gly_m
256	2.6.1.44	133057	Alanine-Glyoxylate Aminotransferase	PYR_m + Gly_m --> Ala_m + GOX_m
257	2.6.1.44	194541	Alanine-Glyoxylate Aminotransferase	Ala + GOX --> PYR + Gly
258	2.6.1.44	194541	Alanine-Glyoxylate Aminotransferase	PYR + Gly --> Ala + GOX
259	2.6.1.45	194609	Serine-Glyoxylate Aminotransferase	Ser + GOX --> 3HPYR + Gly
260	2.6.1.45	194609	Serine-Glyoxylate Aminotransferase	3HPYR + Gly --> Ser + GOX
261	1.1.1.29	128310	Hydroxypyruvate Reductase	3HPYR + NADH +H --> Glycerate + NAD
262	1.1.1.81	128310	Hydroxypyruavte Reductase	3HPYR + NADPH +H --> Glycerate + NADP
263	2.7.1.31		Glycerate Kinase	Glycerate_c + ATP_c --> 3PG_c + ADP_c
264	1.4.1.3	82916, 190969	Glutamate Dehyrdogenase (NADP)	AKG_m + NADPH_m + Am_m + H_m --> Glu_m + NADP_m
265	1.4.1.3	82916, 190969	Glutamate Dehyrdogenase (NADP)	Glu_m + NADP_m --> AKG_m + NADPH_m + Am_m + H_m
266	2.7.2.11	135798, 100539	Gamma Glutamyl Kinase	Glu + ATP --> Glu5P + ADP
267	1.2.1.41	130812	Glutamate 5 Semialdehyde Dehydrogenase	Glu5P + NADPH + H --> P5C + NADP + Pi + H2O
268	1.5.1.2	104930	Pyrroline 5 Carboxylate Reductase	P5C_c + NADPH_c + H_c --> Pro_c + NADP_c
269	1.5.1.2	104930	Pyrroline 5 Carboxylate Reductase	Pro_c + NADP_c --> P5C_c + NADPH_c + H_c
270	2.6.1.1	126943, 128924	Aspartate Transaminase	OA_m + Glu_m --> Asp_m + AKG_m
271	2.6.1.1	126943, 128924	Aspartate Transaminase	Asp_m + AKG_m --> OA_m + Glu_m
272	2.6.1.1	129557, 192939	Aspartate Transaminase	OA + Glu --> Asp + AKG
273	2.6.1.1	129557, 192939	Aspartate Transaminase	Asp + AKG --> OA + Glu
274	2.6.1.1	191301, 118364	Aspartate Transaminase	OA_c + Glu_c --> Asp_c + AKG_c
275	2.6.1.1	191301, 118364	Aspartate Transaminase	Asp_c + AKG_c --> OA_c + Glu_c
276	3.5.1.1	187983	Asparaginase	Asn + H2O --> Asp + Am
277	3.5.1.1	187983	Asparaginase	Asp + Am --> Asn + H2O
278	6.3.5.4	140252	Asparagine Synthase (Glu Hydrolysing)	Asp + ATP + Gln --> Asn + AMP + PP + Glu
279	6.3.1.2	136895, 129468	Glutamate-Ammonia Lyase	Glu_m + ATP_m + Am_m --> Gln_m + ADP_m + Pi_m
280	6.3.1.2	117185	Glutamate-Ammonia Lyase	Glu + ATP + Am --> Gln + ADP + Pi
281	1.1.1.95	136279, 128310, 162449, 146322	Phosphoglycerate dehydrogenase	3PG + NAD--> NADH + 3PHP + H
282	1.1.1.95	136279, 128310, 162449, 146322	Phosphoglycerate dehydrogenase	NADH + 3PHP + H --> 3PG + NAD
283	1.1.1.95	116059	Phosphoglycerate dehydrogenase	3PG_c + NAD_c --> NADH_c + 3PHP_c + H_c
284	1.1.1.95	116059	Phosphoglycerate dehydrogenase	NADH_c + 3PHP_c + H_c --> 3PG_c + NAD_c
285	2.6.1.52	114480	Phosphoserine transaminase	3PHP_c + Glu_c --> 3PS_c + AKG_c
286	2.6.1.52	114480	Phosphoserine transaminase	3PS_c + AKG_c --> 3PHP_c + Glu_c
287	3.1.3.3	153520	Phosphoserine Phosphatase	3PS_c + H2O_c --> Pi_c + Ser_c
288	2.7.2.4	161455	Aspartate Kinase	Asp_c + ATP_c --> A4P_c + ADP_c
289	1.2.1.11	148810	Aspartate Semialdehyde Dehydrogenase	A4P_c + NADPH_c --> Pi_c + NADP_c + ASM_c
290	1.1.1.3	130769	Homoserine dehydrogenase	ASM_c + NADPH_c + H_c--> NADP_c + Hser_c
291	1.1.1.3	130769	Homoserine dehydrogenase	NADP_c + Hser_c --> ASM_c + NADPH_c + H_c
292	2.3.1.30	121778	Serine Acetyltransferase	Ser + AcCoA --> OAS + CoA
293	2.3.1.30	121778	Serine Acetyltransferase	OAS + CoA --> Ser + AcCoA
294	2.3.1.30	187820	Serine Acetyltransferase	Ser_c + AcCoA_c --> OAS_c + CoA_c
295	2.3.1.30	187820	Serine Acetyltransferase	OAS_c + CoA_c --> Ser_c + AcCoA_c
296	2.5.1.47	183351	Cysteine Synthase	OAS_c + H2S_c --> Cys_c + Acetate_c
297	2.5.1.47	183351	Cysteine Synthase	Cys_c + Acetate_c --> OAS_c + H2S_c
298	2.7.1.39	111837	Homoserine Kinase	Hser_c + ATP_c --> ADP_c OPH_c
299	4.2.3.1	127384	Threonie Synthase	OPH_c + H2O_c --> Pi_ c + Thr_c
300	4.1.2.15		DAP synthase, KDPH Synthetase	PEP_c + E4P_c + H2O_c --> DDP_c
301	4.6.1.3	175679	3-Dehydroquinate Synthetae	DDP_c --> 3DH_c
302	4.2.1.10	118098	3-Dehydroquinate Dehydratase	3DH_c --> 3DS_c + H2O_c
303	1.1.1.25	118098	Shikimate-5-Dehyrdrogenase	3DS_c + NADPH_c --> Shikimate_c + NADP_c
304	2.7.1.71	114406	Shikimate Kinase	ATP_c + Shikimate_c --> ADP_c + S3P_c
305	2.5.1.19	133088	3-Phosphoshikimate-1-Carboxyvinyltransferase	S3P_c + PEP_c --> ES3P_c + Pi_c
306	4.6.1.4	191993	Chorismate Synthase	ES3P_c --> CHM_c + Pi_c
307	5.4.99.5	150685	Chorismate Mutase	CHM_c --> PPT_c
308	5.4.99.5	150685	Chorismate Mutase	PPT_c --> CHM_c
309	4.2.1.51	112637, 878	Prephenate Dehyratase	PPT_c --> CO2_c + PPYR_c + H2O_c
310	2.6.1.57	110599, 142941	Aromatic Amino Acid Transferase	PPYR_c + Glu_c --> AKG_c + Phe_c
311	2.6.1.57	110599, 142941	Aromatic Amino Acid Transferase	AKG_c + Phe_c --> PPYR_c + Glu_c
312	2.6.1.57	110599, 142941	Prephenate Aminotransferase	PPT_c + Glu_c --> AKG_c + AGT_c
313	2.6.1.57	110599, 142941	Prephenate Aminotransferase	AKG_c + AGT_c --> PPT_c + Glu_c
314	4.2.1.91	41369	Arogenate Dehydratase	AGT_c --> CO2_c + H2O_c + Phe_c
315	4.2.1.91	41369	Arogenate Dehydratase	CO2_c + H2O_c + Phe_c --> AGT_c
316	1.3.1.12	41369	Prephenate Dehydrogenase	PPT_c + NAD_c --> HPPYR_c + NADH_c + CO2_c + H_c
317	2.6.1.57	110599, 142941	Aromatic Amino Acid Transaminase	HPPYR_c + Glu_c --> AKG_c + Tyr_c
318	2.6.1.57	110599, 142941	Aromatic Amino Acid Transaminase	AKG_c + Tyr_c --> HPPYR_c + Glu_c
319	1.3.1.43	41369	Arogenate Dehydrogenase	AGT_c + NADP_c --> Tyr_c + NADPH_c + CO2_c + H_c
320	1.3.1.43	41369	Arogenate Dehydrogenase	Tyr_c + NADPH_c + CO2_c + H_c --> AGT_c + NADP_c
321	1.4.1.13	136888	Glutamate Synthase	Gln_c + AKG_c + NADPH_c + H_c --> 2 Glu_c + NADP_c
322	1.4.1.13	136888	Glutamate Synthase	2 Glu_c + NADP_c --> NADPH_c + AKG_c + Gln_c + H_c
323	1.4.7.1	140487	Glutamate Synthase (Ferredoxin)	2 Glu_c + 2 Ofer_c --> Gln_c + AKG_c + 2 Rfer_c
324	1.4.7.1	140487	Glutamate Synthase (Ferredoxin)	Gln_c + AKG_c + 2 Rfer_c --> 2 Glu_c + 2 Ofer_c
325	3.5.4.16	103770	GTP Cyclohydrolase I	GTP+ H2O --> Formate + DHN
326	3.6.1.-		Dihydroneopterin Dephosphorylase	DHN + 2 H2O --> DHDN + PP + Pi
327	4.1.2.25	155610	Dihydroneoptrerin Aldolase	DHDN --> Glyceraldehyde + HMD
328	2.7.6.3		Dihydropterin Pyrophosphokinase	HMD + ATP --> DHT + AMP
329	6.3.5.8	115047	Aminodeoxychorismate Synthase	CHM + Gln --> Glu + 4AD
330	4.1.3.38		Aminodeoxychorismate Lyase	4AD --> PYR + ABZ
331	2.5.1.15	96683	Dihydropteroate Synthase	ABZ + DHT --> PP + DHTT
332	6.3.2.12	114053	Dihydrofolate Synthetase	DHTT + ATP + Glu --> ADP + Pi + DHF
333	1.5.1.3	139742	Dihydrofolate Reductase	DHF + NADPH --> NADP + THF
334	2.3.1.54	146801	Pyruvate Formate-Lyase	Formate + AcCoA --> PYR + CoA
335	2.3.1.54	146801	Pyruvate Formate-Lyase	PYR + CoA --> Formate + AcCoA
336	2.7.1.28		Triose Kinase	Glyceraldehyde + ATP --> GAP + ADP
337	2.7.1.28		Triose Kinase	GAP + ADP --> Glyceraldehyde + ATP
338	1.5.1.3	139742	Dihydrofoloate Reductase	DHF_c + NADPH_c + H_c --> NADP_c + THF_c
339	1.5.1.3	139742	Dihydrofoloate Reductase	NADP_c + THF_c --> DHF_c + NADPH_c + H_c
340	2.1.2.1	138365	Glycine Hydroxymethyltransferase	Ser_c + THF_c --> Gly_c + MTHF_c
341	2.1.2.1	138365	Glycine Hydroxymethyltransferase	Gly_c + MTHF_c --> Ser_c + THF_c
342	2.1.2.1	107904	Glycine Hydroxymethyltransferase	Ser + THF --> Gly + MTHF
343	2.1.2.1	107904	Glycine Hydroxymethyltransferase	Gly + MTHF --> Ser + THF
344	2.1.2.1	194461	Glycine Hydroxymethyltransferase	Ser_m + THF_m --> Gly_m + MTHF_m
345	2.1.2.1	194461	Glycine Hydroxymethyltransferase	Gly_m + MTHF_m --> Ser_m + THF_m
346	1.5.1.20	126080	Methylenetetrahydrofolate reductase (NADPH).	5MTHF + NADP --> MTHF + NADPH + H
347	1.5.1.20	126080	Methylenetetrahydrofolate reductase (NADPH).	MTHF + NADPH + H --> 5MTHF + NADP
348	3.3.1.1	129593	S-Adenylhomocysteine Hydrolase	AHcys + H2O --> Adenosine + Hcys
349	3.3.1.1	129593	S-Adenylhomocysteine Hydrolase	Adenosine + Hcys --> AHcys + H2O
350	2.1.1.13	154307	Methionine Synthase	Hcys + 5MTHF --> Met + THF
351	2.1.1.13	154307	Methionine Synthase	Met + THF --> Hcys + 5MTHF
352	2.5.1.6	182408	Methionine Adenosyltransferase	Met + H2O + ATP --> Pi + PP + SAM
353	2.3.1.31		Homoserine O-acetyltransferase	Hser + AcCoA --> OAH + CoA
354	2.3.1.31		Homoserine O-acetyltransferase	OAH + CoA --> Hser + AcCoA
355	2.5.1.49	110611	O-Acetylhomoserine Sulfhydrlase	OAH + H2S --> Hcys + Acetate
356	2.5.1.49	110611	O-Acetylhomoserine Sulfhydrlase	Hcys + Acetate --> OAH + H2S
357	2.3.1.46		Homoserine O-Succinyltransferase	SucCoA_c + Hser_c --> CoA_c + OSH_c
358	2.3.1.46		Homoserine O-Succinyltransferase	CoA_c + OSH_c --> SucCoA_c + Hser_c
359	4.2.99.9	132096	O-succinylhomoserine(thiol)-lyase	Cys_c + OSH_c --> SUC + CST_c
360	4.2.99.9	132096	O-succinylhomoserine(thiol)-lyase	SUC + CST_c --. Cys_c + OSH_c
361	4.4.1.8	132096	Cystathionine-beta-lyase	CST_c + H2O_c --> Am_c + PYR_c + Hcys_c
362	4.4.1.8	132096	Cystathionine-beta-lyase	Am_c + PYR_c + Hcys_c --> CST_c + H2O_c
363	4.2.1.52	126518	Dihydrodipicolinate Synthetase	ASM_c + PYR_c --> DHPL_c + 2 H2O_c
364	1.3.1.26	105908	Dihydrodipicolinate Reductase	DHPL_c + NADPH_c + H_c --> THDP_c + NADP_c
365	2.6.1.-	129557	LL-Diaminopimelate aminotransferase	THDP_c + H2O_c + Glu_c --> AKG_c + DAP_c
366	5.1.1.7	105448	Diaminopimelate Epimerase	DAP_c --> mDAP_c
367	4.1.1.20	116493	Diaminopimelate Decarboxylase	mDAP_c --> CO2_c + Lys_c
368	2.3.1.1, 2.7.2.8, 1.2.1.38, 2.6.1.11	39081, 78991, 104525, 139007(119395)	Lumped Acetylornithine Synthesis	2 Glu_c + AcCoA_c + ATP_c + NADPH_c + H_c --> CoA_c + ADP_c + NADP_c + Pi_c + AORN_c + AKG_c
369	3.5.1.16	155546	Acetylornithine Deacetylase	AORN + H2O --> ORN + Acetate
370	3.5.1.16	155546	Acetylornithine Deacetylase	ORN + Acetate --> AORN + H2O
371	6.3.5.5, 2.1.3.3	128227 (123700), 188762	Carbamoyl Phosphate Synthase	HCO3_c + 2 ATP_c + Gln_c + H2O_c + ORN_c --> CTR_c + 2 ADP_C + 2 Pi_c + Glu_c
372	6.3.4.5	104652	Arginosuccinate Synthase	CTR_c + ATP_c + Asp_c --> ArgSUC_c + AMP_c + PP_c
373	4.3.2.1	101662	Arginosuccinate Lyase	ArgSUC_c --> Arg_c + FUM_c
374	2.3.1.11, 2.7.2.8, 1.2.1.38, 2.6.1.11, 3.5.1.16	39081, 78991, 104525, 139007 (119395) 155546	Lumped Ornithine Synthesis	2 Glu_c + ATP_c + NADPH_c + H_c + AcCoA_c + H2O_c --> CoA_c + NADP_c + ADP_c + Pi_c + ORN_c + AKG_c + Acetate_c
375	4.1.3.27, 2.4.2.18	79042 (115047), 126030	Lumped Phosphoribosylanthranilate Synthesis	CHM_c + Gln_c + 5P1P_c --> Glu_c + PYR_c + PRA_c + PP_c
376	5.3.1.24	184947	Phosphoribosylanthranilate Isomerase	PRA_c --> CPDRP_c
377	4.1.1.48		Indole-3-glycerol Phosphate Synthase	CPDRP_c --> I3GP_c + H2O_c + CO2_c
378	4.2.1.20	81238	Tryptophan Synthase	I3GP + Ser --> GAP + Trp + H2O
379	4.2.1.20	188307	Tryptophan Synthase	I3GP_m + Ser_m --> GAP_m + Trp_m + H2O_m
380	2.7.6.1	148304, 148508	Ribose-Phosphate pyrophosphokinase	ATP_c + R5P_c --> AMP_c + 5P1P_c
381	2.7.6.1	148304, 148508	Ribose-Phosphate pyrophosphokinase	AMP_c + 5P1P_c --> ATP_c + R5P_c
382	2.4.2.17	175375	ATP Phosphoribosyltransferase	5P1P_c + ATP_c --> PRATP_c + PP_c
383	3.6.1.31	99122	Phosphoribosyl-ATP Pyrophosphohydrolase	PRATP_c + H2O_c --> PRAMP_c + PP_c
384	3.5.4.19	99122	Phosphoribosyl-AMP cyclohydrolase	PRAMP_c + H2O_c --> PRAFP_c
385	5.3.1.16	82364	N-(5'-phospho-D-ribosylformimino)-5-amino-1-(5''-phosphoribosyl)-4- imidazole carboxamide isomerase	PRAFP_c --> PRFP_c
386	2.4.2.-, 4.2.1.19	176694, 186880	Imidazole Glycerol Phosphate Synthase	PRFP_c + Gln_c --> AICAR_c + IAP_c + Glu_c + H2O_c
387	2.6.1.9	103841	Histidinol Phosphate Aminotransferase	IAP_c + Glu_c --> HOLP_c + AKG_c
388	3.1.3.15		Histidinol Phosphatase	HOLP_c + H2O_c --> HOL_c + Pi_c
389	1.1.1.23	126232	Histidinol Dehydrogenase	HOL_c + 2 NAD_c + H2O_c --> 2 NADH_c + His_c + 2 H_c
390	6.3.2.2, 6.3.2.3	181975, 100596	Lumped Glutathione Synthesis	2 ATP_c + Glu_c + Cys_c + Gly_c --> 2 ADP_c + 2 Pi_c + Gluthathione_c
391	1.11.1.9	114521	Glutathione Peroxidase	GluDS_c + H2O_c --> 2 Glutathione_c + 0.5 O2_c
392	2.7.7.4, 2.7.1.25	183942, 118713	Lumped PAPS Synthesis	SO4_c + 2 ATP_c --> PP_c + ADP_c + PAPS_c
393	1.8.4.9	131444	Phosphoadenosine Phosphosulfate Reductase	PAPS_c + 2 Glutathione_c --> GluDS_c + SO3_c + AMP_c
394	1.8.3.1	59800	Sulfite Oxidase	SO4_m + H2O_m + 0.5 02_m --> SO3_m + O2_m + H2O_m
395	1.8.3.1	59800	Sulfite Oxidase	SO3_m + O2_m + H2O_m --> SO4_m + H2O_m + 0.5 02_m
396	1.8.7.1	121472, 192232	Sulfite Reductase (Ferrodoxin)	H2S_c + 3 OFer_c --> SO3_c + 3 RFer_c
397	1.8.7.1	121472, 192232	Sulfite Reductase (Ferrodoxin)	SO3_c + 3 RFer_c --> H2S_c + 3 OFer_c
398	1.8.1.2	188119	Sulfite Reductase (NADPH)	SO3 + 3 NADPH + 3 H --> H2S + 3 NADP
399	1.8.1.2	188119	Sulfite Reductase (NADPH)	H2S + 3 NADP --> 3 NADPH + SO3 + 3 H
400	1.6.6.1	184661	Nitrate Reductase	NO3_m + NADH_m + H_m --> NAD_m + H2O_m + NO2_m
401	1.6.6.1	184661	Nitrate Reductase	NAD_m + H2O_m + NO2_m --> NO3_m + NADH_m + H_m
402	1.7.7.2	192085	Ferredoxin-Nitrite Reductase	Am_m + H2O_m + OH_m + 3 Ofer_m --> NO2_m + 3 Rfer_m
403	1.7.7.2	192085	Ferredoxin-Nitrite Reductase	NO2_m + 3 Rfer_m --> Am_m + H2O_m + OH_m + 3 Ofer_m
404	6.1.1.17, 1.2.1.70	122492, N/A	Glutamyl-tRNA Reductase	8 Glu + 8 ATP + 8 NADPH + 8 H --> 8 AMP + 8 PP + 8 NADP + 8 GluSM
405	5.4.3.8	138524	Glutamate-1-Semialdehyde Aminotransferase	GluSM_c --> 5AL_c
406	4.2.1.24	186639	Porphobilinogen synthase	2 5AL_c --> 2 H2O_c + PPB_c
407	2.5.1.61	194475	Porphobilinogen Deaminase	H2O_c + 4 PPB_c --> 4 Am_c + HMB_c
408	4.2.1.75, 4.1.1.37, 1.3.3.3, 1.3.3.4	119329, 132194, 126334 (99520), 191043	Lumped Chlorophyllide A Synthesis	HMB_c + 2 H_c + 3.5 O2_c --> 6 H2O_c + 6 CO2_c + PP9_c
409	6.6.1.1	187574	Mg Chelatase	PP9_c + H2O_c + ATP_c + Mg_c --> MgPP_c + 2 H_c + ADP_c + Pi_c
410	2.1.1.11	122828	Mg-Protoporphyrin O-methyltransferase	MgPP_c + SAM_c --> AHCys_c + MgPPM_c
411	1.14.13.81	128002	Mg Protoporphyrin IX Monomethyl Ester Cyclase	MgPPM_c + 3 O2_c + 3 H_c + 3 NADPH_c --> 5 H2O_c + 3 NADP_c + DVPCA_c
412	1.3.1.75	129154	3,8-divinyl protochlorophyllide 8-vinyl reductase	DVPCA_c + 2 H_c + NADPH_c --> NADP_c + MPCA_c
413		136589	Protochlorophyllide Oxidoreductase	MPCA_c + NADPH_c --> NADP + CPA_c
414	2.2.1.7	194594	1-Deoxtxylulose-5-Phosphate Synthase	GAP_c + PYR_c --> CO2_c + DX5P_c
415	1.1.1.267	129939	1-Deoxtxylulose-5-Phosphate Reductoisomerase	DX5P_c + NADPH --> NADP_c + ME4P_c
416	2.7.7.60	121068	4-Diphosphocytidyl-2C-methyl-D-erithritol Synthase	ME4P_c + CTP_c --> PP_c + 4CME_c
417	2.7.1.148	114728	4-Diphosphocytidyl-2-C-methylerythritol kinase	4CME_c + ATP_c --> ADP_c + PME_c
418	4.6.1.12	114728	2C-methyl-D-erythritol-2,4-cyclodiphosphate Synthase	PME_c --> CMP_c + ME24C_c
419	1.17.4.3	128044	1-Hydroxy-2-methyl-2-(E)-butenyl 4-diphosphate Synthase	ME24C_c + ProThiol_c --> H2O_c + ProDS_c + HMBP_c
420	1.17.1.2	122397	1-Hydroxy-2-Methyl-2-(E)-butenyl 4-diphosphate Reductase	HMBP_c + H_c + NADPH_c --> NADP_c + H2O_c + IsoPPP_c
421	2.5.1.1	135421	Geranyl Pyrophosphate Synthase	2 IsoPPP_c --> PP_c + GPP_c
422	2.5.1.10	137019	Geranyltranstransferase	GPP_c + IsoPPP_c --> PP_c + ttFD_c
423	2.5.1.29	160300	Lumped Geranylgeranyl Pyrophosphate Synthesis	ttFD_c + IsoPPP_c --> PP_C + GGDP_c
424	1.3.1.-	192854	Geranylgeranyl Reductase	GGDP_c + 3 NADPH_c + 3 H_c --> 3 NADP_c + PhPP_c
425	1.3.1.-	192854	Geranylgeranyl Reductase	3 NADP_c + PhPP_c --> GGDP_c + 3 NADPH_c + 3 H_c
426	2.5.1.62	107899	Chlorophyll Synthetase	PhPP_c + CPA_c --> PP_c + ChlA_c
427		190049	Chlorophyll a Oxygenase	ChlA_c + O2_c --> ChlB_c + H2O_c
428		190049	Chlorophyll a Oxygenase	ChlB_c + H2O_c --> ChlA_c + O2_c
429	6.3.5.5	128227, 123700	Carbamoyl Phosphate Synthetase	CO2_c + 2 H2O_c + Gln_c + 2 ATP_c --> CAP_c + Glu_c + Pi_c + 2 ADP_c
430	2.1.3.2	31	Aspartate Carbamoyltransferase	CAP_c + Asp_c --> Pi_c + CMAsp_c
431	3.5.2.3, 1.3.3.1	178140, 152239	Lumped Orotate Synthesis	CMAsp_c + O2_c --> 2 H2O_c + 0.5 O2_c + ORT_c
432	3.5.2.3, 1.3.3.1	178140, 152239	Lumped Orotate Synthesis (Rev)	2 H2O_c + 0.5 O2_c + ORT_c --> CMAsp_c + O2_c
433	2.4.2.10, 4.1.1.23	116267	Orotate Phosphoribosyltransferase	ORT_c + 5P1P_c --> PP_c + CO2_c + UMP_c
434	2.7.4.-	109953, 141571	Uridylate Kinase	UMP_c + ATP_c --> UDP_c + ADP_c
435	2.7.4.-	109953, 141571	Uridylate Kinase	UDP_c + ADP_c --> UMP_c + ATP_c
436	2.7.4.-	114363	Uridylate Kinase	UMP + ATP --> UDP + ADP
437	2.7.4.-	114363	Uridylate Kinase	UDP + ADP --> UMP + ATP
438	2.7.4.6	58944	Nucleoside Diphosphate Kinase	UDP + ATP --> UTP + ADP
439	2.7.4.6	58944	Nucleoside Diphosphate Kinase	UTP + ADP --> UDP + ATP
440	2.7.4.6	180172	Nucleoside Diphosphate Kinase	UDP_c + ATP_c --> UTP_c + ADP_c
441	2.7.4.6	180172	Nucleoside Diphosphate Kinase	UTP_c + ADP_c --> UDP_c + ATP_c
442	2.7.4.6	180221	Nucleoside Diphosphate Kinase	UDP_m + ATP_m --> UTP_m + ADP_m
443	2.7.4.6	180221	Nucleoside Diphosphate Kinase	UTP_m + ADP_m --> UDP_m + ATP_m
444	6.3.4.2.	176554	CTP Synthase	UTP_c + Am_c + ATP_c --> CTP_c + Pi_c + ADP_c
445	6.3.4.2.	176554	CTP Synthase	CTP_c + Pi_c + ADP_c --> UTP_c + Am_c + ATP_c
446	2.7.4.14		Cytidylate kinase.	CMP_c + ATP_c --> CDP_c + ADP_c
447	2.7.4.14		Cytidylate kinase.	CDP_c + ADP_c --> CMP_c + ATP_c
448	2.7.4.6	58944	Nucleoside Diphosphate Kinase	CDP + ATP --> CTP + ADP
449	2.7.4.6	58944	Nucleoside Diphosphate Kinase	CTP + ADP --> CDP + ATP
450	2.7.4.6	180172	Nucleoside Diphosphate Kinase	CDP_c + ATP_c --> CTP_c + ADP_c
451	2.7.4.6	180172	Nucleoside Diphosphate Kinase	CTP_c + ADP_c --> CDP_c + ATP_c
452	2.7.4.6	180221	Nucleoside Diphosphate Kinase	CDP_m + ATP_m --> CTP_m + ADP_m
453	2.7.4.6	180221	Nucleoside Diphosphate Kinase	CTP_m + ADP_m --> CDP_m + ATP_m
454	1.17.4.1	99902, 114678, 185583	Ribonucleoside-Diphosphate Reductase	CDP_c + ReThio_c --> H2O_c + ThioS_c + dCDP_c
455	1.17.4.1	99902, 114678, 185583	Ribonucleoside-Diphosphate Reductase	H2O_c + ThioS_c + dCDP_c --> CDP_c + ReThio_C
456	2.7.4.6	58944	dCDP Kinase	dCDP + ATP --> ADP + dCTP
457	2.7.4.6	58944	dCDP Kinase	ADP + dCTP --> dCDP + ATP
458	2.7.4.6	180172	dCDP Kinase	dCDP_c + ATP_c --> ADP_c + dCTP_c
459	2.7.4.6	180172	dCDP Kinase	ADP_c + dCTP_c --> dCDP_c + ATP_c
460	2.7.4.6	180221	dCDP Kinase	dCDP_m + ATP_m --> ADP_m + dCTP_m
461	2.7.4.6	180221	dCDP Kinase	ADP_m + dCTP_m --> dCDP_m + ATP_m
462	3.5.4.13		dCTP Deaminase	dCTP_c + H2O_c --> Am_c + dUTP_c
463	3.6.1.23	100842	Deoxyuridine Triphosphatase	dUTP_c + H2O_c --> dUMP_c + PP_c
464	2.1.1.45	139742	Thymidylate Synthase	dUMP_c + MTHF_c --> dTMP_c + DHF_c
465	2.1.1.45	139742	Thymidylate Synthase	dTMP_c + DHF_c --> dUMP_c + MTHF_c
466	2.7.4.9	128562	dTMP Kinase	dTMP_c + ATP_c --> dTDP_c + ADP_c
467	2.7.4.9	128562	dTMP Kinase	dTDP_c + ADP_c --> dTMP_c + ATP_c
468	2.7.4.6	58944	dTDP Kinase	dTDP + ATP --> ADP + dTTP
469	2.7.4.6	58944	dTDP Kinase	ADP + dTTP --> dTDP + ATP
470	2.7.4.6	180172	dTDP Kinase	dTDP_c + ATP_c --> ADP_c + dTTP_c
471	2.7.4.6	180172	dTDP Kinase	ADP_c + dTTP_c --> dTDP_c + ATP_c
472	2.7.4.6	180221	dTDP Kinase	dTDP_m + ATP_m --> ADP_m + dTTP_m
473	2.7.4.6	180221	dTDP Kinase	ADP_m + dTTP_m --> dTDP_m + ATP_m
474	1.17.4.1	99902, 114678, 185583	Ribonucleoside-Diphosphate Reductase	UDP_c + ReThio_c --> H2O_c + ThioS_c + dUDP_c
475	1.17.4.1	99902, 114678, 185583	Ribonucleoside-Diphosphate Reductase	H2O_c + ThioS_c + dUDP_c --> UDP_c + ReThio_c
476	2.7.4.6	58944	dUDP Kinase	dUDP + ATP --> ADP + dUTP
477	2.7.4.6	58944	dUDP Kinase	ADP + dUTP --> dUDP + ATP
478	2.7.4.6	180172	dUDP Kinase	dUDP_c + ATP_c --> ADP_c + dUTP_c
479	2.7.4.6	180172	dUDP Kinase	ADP_c + dUTP_c --> dUDP_c + ATP_c
480	2.7.4.6	180221	dUDP Kinase	dUDP_m + ATP_m --> ADP_m + dUTP_m
481	2.7.4.6	180221	dUDP Kinase	ADP_m + dUTP_m --> dUDP_m + ATP_m
482	2.4.2.14	122298	Amidophosphoribosyl Transferase	5P1P_c + H2O_c + Gln_c --> PP_c + Glu_c + 5PRA_c
483	6.3.4.13	175039	Phosphoribosylamine-glycine Ligase	5PRA_c + Gly_c + ATP_c --> ADP_c + Pi_c + 5PRG_c
484	6.3.4.3		Formate--tetrahydrofolate ligase	ATP_c + Formate_c + THF_c --> ADP_c + Pi_c + FTHF_c
485	3.5.4.9	743	Methenyltetrahydrofolate cyclohydrolase	H2O_c + 5MTHF_c --> FTHF_c
486	3.5.4.9	743	Methenyltetrahydrofolate cyclohydrolase	FTHF_c --> H2O_c + 5MTHF_c
487	2.1.2.2.	117678	Phosphoribosylglycineamide Formyltransferase	5PRG_c + FTHF_c --> THF_c + 5PRFG_c
488	2.1.2.2.	117678	Phosphoribosylglycineamide Formyltransferase	THF_c + 5PRFG_c --> 5PRG_c + FTHF_c
489	6.3.5.3	131059	Phosphoribosylformylglycinamide Synthase	5PRFG_c + H2O_c + Gln_c + ATP_c --> Glu_c + Pi_c + ADP_c + PRFGA_c
490	6.3.3.1	54374	Phosphoribosylformylglycinamide Cyclo-ligase	PRFGA_c + ATP_c --> Pi_c + ADP_c + AIR_c
491		77990	N5 Carboxyaminoimidazole Ribonucleotide Synthase	AIR_c + CO2_c + H2O_c + ATP_c --> Pi_c + ADP_c + CAIR_c
492	6.3.2.6	193566	Phosphoribosylaminoimidazole-Succinocarboxamide Synthase	CAIR_c + Asp_c + ATP_c --> Pi_c + ADP_c + PRSCA_c
493	4.3.2.2	168420	5-Phosphoribosyl-4-(N-Succinocarboxamide)-5-Aminoimidazole Lyase	PRSCA_c --> FUM_c + AICAR_c
494	4.3.2.2	168420	5-Phosphoribosyl-4-(N-Succinocarboxamide)-5-Aminoimidazole Lyase	FUM_c + AICAR_c --> PRSCA_c
495	2.1.2.3	116979	AICAR Transformylase	AICAR_c + FTHF_c --> THF_c + PRFC_c
496	2.1.2.3	116979	AICAR Transformylase	THF_c + PRFC_c --> AICAR_c + FTHF_c
497	3.5.4.10	116979	IMP Cyclohydrolase	PRFC_c --> H2O_c + I5P_c
498	3.5.4.10	116979	IMP Cyclohydrolase	H2O_c + I5P_c --> PRFC_c
499	6.3.4.4	124303, 190363	Adenylosuccinate Synthase	I5P_c + GTP_c + Asp_c --> GDP_c + Pi_c + AdSUC_c
500	4.3.2.2	168420	Adenylosuccinate Lyase	AdSUC_c --> FUM_c + AMP_c
501	2.7.4.3	133184, 103332	Adenylate Kinase	AMP + ATP --> 2 ADP
502	2.7.4.3	133184, 103332	Adenylate Kinase	2 ADP --> AMP + ATP
503	2.7.4.3	118113	Adenylate Kinase	AMP_m + ATP_m --> 2 ADP_m
504	2.7.4.3	118113	Adenylate Kinase	2 ADP_m --> AMP_m + ATP_m
505	2.7.4.3	120065, 194134	Adenylate Kinase	AMP_c + ATP_c --> 2 ADP_c
506	2.7.4.3	120065, 194134	Adenylate Kinase	2 ADP_c --> AMP_c + ATP_c
507	2.7.1.20	190547, 169453	Adeonsine Kinase	Adenosine + ATP --> ADP + AMP
508	2.7.1.20	190547, 169453	Adeonsine Kinase	ADP + AMP --> Adenosine + ATP
509	1.17.4.1	99902, 114678, 185583	Ribonucleoside-diphosphate Reductase	ADP_c + ReThio_c --> H2O_c + ThioS_c + dADP_c
510	1.17.4.1	99902, 114678, 185583	Ribonucleoside-diphosphate Reductase	H2O_c + ThioS_c + dADP_c --> ADP_c + ReThio_c
511	2.7.4.6	58944	dADP Kinase	dADP + ATP --> ADP + dATP
512	2.7.4.6	58944	dADP Kinase	ADP + dATP --> dADP + ATP
513	2.7.4.6	180172	dADP Kinase	dADP_c + ATP_c --> ADP_c + dATP_c
514	2.7.4.6	180172	dADP Kinase	ADP_c + dATP_c --> dADP_c + ATP_c
515	2.7.4.6	180221	dADP Kinase	dADP_m + ATP_m --> ADP_m + dATP_m
516	2.7.4.6	180221	dADP Kinase	ADP_m + dATP_m --> dADP_m + ATP_m
517	1.1.1.205	193467	IMP Dehydrogenase	I5P_c + NAD_c + H2O_c --> NADH_c + Xa5P_c + H_c
518	1.1.1.205	193467	IMP Dehydrogenase	NADH_c + Xa5P_c + H_c --> I5P_c + NAD_c + H2O_c
519	6.3.5.2	126329	GMP Synthase	Xa5P_c + ATP_c + Gln_c + H2O_c --> AMP_c + PP_c + GMP_c
520	2.7.4.8	103296, 174270	Guanylate Kinase	GMP + ATP --> ADP + GDP
521	2.7.4.8	103296, 174270	Guanylate Kinase	ADP + GDP --> GMP + ATP
522	2.7.4.8	111725, 119951	Guanylate Kinase	GMP_c + ATP_c --> ADP_c + GDP_c
523	2.7.4.8	111725, 119951	Guanylate Kinase	ADP_c + GDP_c --> GMP_c + ATP_c
524	2.7.4.6	58944	Nucleoside Diphosphate Kinase	GDP + ATP --> ADP + GTP
525	2.7.4.6	58944	Nucleoside Diphosphate Kinase	ADP + GTP --> GDP + ATP
526	2.7.4.6	180172	Nucleoside Diphosphate Kinase	GDP_c + ATP_c --> ADP_c + GTP_c
527	2.7.4.6	180172	Nucleoside Diphosphate Kinase	ADP_c + GTP_c --> GDP_c + ATP_c
528	2.7.4.6	180221	Nucleoside Diphosphate Kinase	GDP_m + ATP_m --> ADP_m + GTP_m
529	2.7.4.6	180221	Nucleoside Diphosphate Kinase	ADP_m + GTP_m --> GDP_m + ATP_m
530	1.17.4.1	99902, 114678, 185583	Ribonucleoside-diphosphate Reductase	GDP_c + ReThio_c --> H2O_c + ThioS_c + dGDP_c
531	1.17.4.1	99902, 114678, 185583	Ribonucleoside-diphosphate Reductase	H2O_c + ThioS_c + dGDP_c --> GDP_c + ReThio_c
532	2.7.4.6	58944	dGDP Kinase	dGDP + ATP --> ADP + dGTP
533	2.7.4.6	58944	dGDP Kinase	ADP + dGTP --> dGDP + ATP
534	2.7.4.6	180172	dGDP Kinase	dGDP_c + ATP_c --> ADP_c + dGTP_c
535	2.7.4.6	180172	dGDP Kinase	ADP_c + dGTP_c --> dGDP_c + ATP_c
536	2.7.4.6	180221	dGDP Kinase	dGDP_m + ATP_m --> ADP_m + dGTP_m
537	2.7.4.6	180221	dGDP Kinase	ADP_m + dGTP_m --> dGDP_m + ATP_m
Transportation Equations
Rxn #	Transporter Description			Reaction
538	Glucose Transport			GLC_ex + PEP --> G6P + PYR
539				GLC_ex + H --> GLC + H_ex
540	Carbon Dioxide Transport			CO2_ex --> CO2
541				CO2 --> CO2_ex
580				CO2 --> CO2_m
581				CO2_m --> CO2
723				CO2 --> CO2_c
724				CO2_c --> CO2
542	Cabronate Transport			HCO3_ex --> HCO3
543				HCO3 --> HCO3_ex
554				HCO3 --> HCO3_c
555				HCO3_c --> HCO3
544	Oxygen Transport			O2_ex --> O2
545				O2 --> O2_ex
556				O2 --> O2_c
557				O2_c --> O2
578				O2 --> O2_m
579				O2_m --> O2
546	Acetate Transport			Acetate_ex --> Acetate
547				Acetate --> Acetate_ex
548				Acetate --> Acetate_c
549				Acetate_c --> Acetate
781				Acetate --> Acetate_m
782				Acetate_m --> Acetate
550	Sulfate Transport			SO4_ex --> SO4
551				SO4 --> SO4_ex
576				SO4 --> SO4_c
577				SO4_c --> SO4
673	Hydrogen Sulfide Transport			H2S --> H2S_c
674				H2S_c --> H2S
675	Sulfite Transport			SO3 --> SO3_c
676				SO3_c --> SO3
677				SO3 --> SO3_m
678				SO3_m --> SO3
552	Nitrate Transport			NO3_ex --> NO3
553				NO3 --> NO3_ex
621				NO3 --> N03_m
622				NO3_m --> NO3
558	Hexose Phosphate Transporters			G6P + Pi_c --> G6P_c + Pi
559				G6P_c + Pi --> G6P + Pi_c
560				F6P + Pi_c --> F6P_c + Pi
561				F6P_c + Pi --> F6P + Pi_c
562	Triose Phosphate Transporter			DHAP_c + Pi --> DHAP + Pi _c
563				DHAP + Pi_c --> DHAP_c + Pi
564				GAP_c + Pi --> GAP + Pi_c
565				GAP + Pi_c --> GAP_c + Pi
566				3PG_c + Pi --> 3PG + Pi_c
567				3PG + Pi_c --> 3PG_c + Pi
568				PEP_c + Pi --> PEP + Pi_c
569				PEP + Pi_c --> PEP_c + Pi
570	Glutamate Transporter			AKG + Glu_c --> Glu + AKG_c
571				Glu + AKG_c --> AKG + Glu_c
713	Malate/Alpha-Ketoglutarate Transport			AKG_m + MAL --> MAL_m + AKG
714				MAL_m + AKG --> AKG_m + MAL
733	Oxaloacetate Transport			OA_m + CIT + H --> OA + CIT_m + H_m
734				OA + CIT_m + H_m --> OA_m + CIT + H
572	Malate/Oxaloacetate Shuttle			MAL_c + OA --> MAL + OA_c
573				MAL + OA_c --> MAL_c + OA
619				MAL + OA_m --> MAL_m + OA
620				OA + MAL_m --> MAL + OA_m
596	Malate/Succinate Shuttle			MAL + SUC_m --> MAL_m + SUC
597				MAL_m + SUC --> MAL + SUC_m
598	Malate Transport			MAL + Pi_m --> MAL_m + Pi
599				MAL_m + Pi --> MAL + Pi_m
600	Succinate Transport			SUC + Pi_m --> SUC_m + Pi
601				SUC_m + Pi --> SUC + Pi_m
731				SUC --> SUC_c
732				SUC_c --> SUC
602	Oxaloacetate Transport			OA --> OA_m + H_m
603				OA_m + H_m --> OA
604	Citrate/Malate Shuttle			CIT + MAL_m --> CIT_m + MAL
605				CIT_m + MAL --> CIT + MAL_m
606	Citrate/Phosphoenolpyruvate Shuttle			CIT + PEP_m --> CIT_m + PEP
607				CIT_m + PEP --> CIT + PEP_m
608	Citrate/Isocitrate Shuttle			CIT + ICT_m --> CIT_m + ICT
609				CIT_m + ICT --> CIT + ICT_m
610	Pyruavte Transport			PYR --> PYR_m + H_m
611				PYR _m + H_m --> PYR
615				PYR + OH_m --> PYR_m + OH
616				PYR_m + OH --> PYR + OH_m
574	Ammonia Transport			Am --> Am_c
575				Am_c -> Am
582				Am --> Am_m
583				Am_m --> Am
779	Formate Transport			Formate --> Formate_c
780				Formate_c -->Formate
783	Glycerate Transport			Glycerate --> Glycerate_c
784				Glycerate _c --> Glycerate
584	Tetrahydrofolate Transport			THF --> THF_m
585				THF_m --> THF
586				MTHF --> MTHF_m
587				MTHF_m --> MTHF
727				THF --> THF_c
728				THF_c --> THF
729				FTHF --> FTHF_c
730				FTHF_c --> FTHF
725	Glyceraldehyde-3-Phosphate Transport			GAP --> GAP_m
726				GAP_m --> GAP
588	Glycine Transport			Gly --> Gly_m
589				Gly_m --> Gly
590	Serine Transport			Ser --> Ser_m
591				Ser_m--> Ser
592	Phosphate Transport			Pi + OH_m --> Pi_m + OH
593				Pi _m + OH --> Pi + OH_m
594				Pi --> Pi_m + H_m
595				Pi_m + H_m --> Pi
612	Glutamate Transport			Glu --> Glu_m + H_m
613				Glu_m + H_m --> Glu
614				Glu + OH_m --> Glu_m
617	Glutamate/Aspartate Shuttle			Glu + H + Asp_m --> Glu_m + H_m + Asp
618				Glu_m + H_m + Asp --> Glu + H + Asp_m
623	Amino Acid Transporting ATPase			Val + ATP --> Val_ c + ADP
624				Val_c + ATP --> Val + ADP
625				Ala + ATP --> Ala_m + ADP
626				Ala_m + ATP --> Ala + ADP
627				Gly + ATP --> Gly_c + ADP
628				Gly_c + ATP --> Gly + ADP
629				Ser + ATP --> Ser_c + ADP
630				Ser_c + ATP --> Ser + ADP
631				Asp + ATP --> Asp_c + ADP
632				Asp_c + ATP --> Asp + ADP
633				Gln + ATP --> Gln_c + ADP
634				Gln_c + ATP --> Gln + ADP
635				Gln + ATP --> Gln_m +ADP
636				Gln_m + ATP --> Gln + ADP
637				Trp + ATP --> Trp_m + ATP
638				Trp_m + ATP --> Trp + ADP
639				Leu + ATP --> Leu_c + ADP
640				Leu_c + ATP --> Leu + ADP
641				Thr + ATP --> Thr_c + ADP
642				Thr_c + ATP --> Thr_c+ ADP
643				Ile + ATP --> Ile_c +ADP
644				Ile_c + ATP --> Ile + ADP
645				Pro + ATP --> Pro_c+ ADP
646				Pro_c + ATP --> Pro + ADP
647				Cys + ATP --> Cys_c + ADP
648				Cys_c + ATP --> Cys_c + ADP
649				Phe + ATP --> Phe_c + ADP
650				Phe _c + ATP --> Phe + ADP
651				Tyr + ATP --> Tyr_c + ADP
652				Tyr_c + ATP --> Tyr + ADP
653				Lys + ATP --> Lys_c + ADP
654				Lys_c + ATP --> Lys + ADP
655				His + ATP --> His_c + ADP
656				His_c + ATP --> His + ADP
657				Arg + ATP --> Arg_c + ADP
658				Arg_c +ATP --> Arg +ADP
659	2-Ketoisovalerate Transport			KIV --> KIV_c
660				KIV_c --> KIV
661	Glyoxylate Transport			GOX --> GOX_m
662				GOX_m --> GOX
663	Pyrroline-5-Carboxylate Transport			P5C --> P5C_c
664				P5C_C --> P5C
665	3-Phosphohydroxypyruvate Transport			3PHP --> 3PHP_c
666				3PHP_c --> 3PHP
667	N-Acetyl-L-Ornithine Transport			AORN --> AORN_c
668				AORN_c --> AORN
669	Indole-3-Glycerol Phosphate Transport			I3GP --> I3GP_c
670				I3GP_c --> I3GP
671				I3GP --> I3GP_m
672				I3GP_m --> I3GP
679	Glutamate-1-Semialdehyde Transport			GluSM --> GluSM_c
680				GluSM_c --> GluSM
681	S-Adenosyl-L-Methionine Transport			SAM --> SAM_c
682				SAM_c --> SAM
683	S-Adenosyl-Homocysteine Transport			AHCys --> AHCys_c
684				AHCys_c --> AHCys
685	Chorismate Transport			CHM --> CHM_c
686				CHM_c --> CHM
687	Carbamoyl Phosphate Transport			CAP --> CAP_c
688				CAP_c --> CAP
689				CAP --> CAP_m
690				CAP_m --> CAP
691	Orotate Transport			ORT --> ORT_c
692				ORT_c --> ORT
693				ORT --> ORT_m
694				ORT_m --> ORT
695	Ribose Transport			Ribose --> Ribose_c
696				Ribose_c --> Ribose
697				Ribose --> Ribose_m
698				Ribose_m --> Ribose
703	Ribulose-5-Phosphate Transport			Ru5P --> Ru5P_c
704				Ru5P_c --> Ru5P
699	Erythrose-4-Phosphate Transport			E4P --> E4P_c
700				E4P_c --> E4P
701	1,3-Bisphosphoglycerate Transport			PDG --> PDG_c
702				PDG_c --> PDG
705	2-Phosphoglycerate Transport			PGT --> PGT_c
706				PGT_c --> PGT
707	3-Phosphoglycerate Transport			3PG --> 3PG_m
708				3PG_m --> 3PG
709	Homoeserine Transport			Hser --> Hser_c
710				Hser_c --> Hser
711	Homocysteine Transport			Hcys --> Hcys_c
712				Hcys_c --> Hcys
715	Citrulline Transport			CTR --> CTR_C
716				CTR_c --> CTR
717	Ornithine Transport			ORN --> ORN_c
718				ORN_c --> ORN
719				ORN --> ORN_m
720				ORN_m --> ORN
721	Inosine-5-Phosphate Transport			I5P --> I5P_c
722				I5P_c --> I5P
735	Nucleotide (di/tri) Phosphate Transport			ADP + ATP_c --> ADP_c + ATP
736				ADP_c + ATP --> ADP + ATP_c
737				ADP + ATP_m --> ADP_m + ATP
738				ADP_m + ATP --> ADP + ATP_m
739				ADP + GTP_c --> GTP + ADP_c
740				GTP + ADP_c --> ADP + GTP_c
741				ADP + GTP_m --> GTP + ADP_m
742				GTP + ADP_m --> ADP + GTP_m
743				ADP + UTP_c --> UTP + ADP_c
744				UTP + ADP_c --> ADP + UTP_c
745				ADP + UTP_m --> UTP + ADP_m
746				UTP + ADP_m --> ADP + UTP_m
747				ADP + CTP_c --> CTP + ADP_c
748				CTP + ADP_c --> ADP + CTP_c
749				ADP + CTP_m --> CTP + ADP_m
750				CTP + ADP_m --> ADP + CTP_m
751	Deoxy-nucloetide Transport			ADP + dATP_c --> dATP + ADP_c
752				dATP + ADP_c --> ADP + dATP_c
753				ADP + dATP_m --> dATP + ADP_m
754				dATP + ADP_m --> ADP + dATP_m
755				ADP + dGTP_c --> dGTP + ADP_c
756				dGTP + ADP_c --> ADP + dGTP_c
757				ADP + dGTP_m --> dGTP + ADP_m
758				dGTP + ADP_m --> ADP + dGTP_m
759				ADP + dUTP_c --> dUTP + ADP_c
760				dUTP + ADP_c --> ADP + dUTP_c
761				ADP + dUTP_m --> dUTP + ADP_m
762				dUTP + ADP_m --> ADP + dUTP_m
763				ADP + dCTP_c --> dCTP + ADP_c
764				dCTP + ADP_c --> ADP + dCTP_c
765				ADP + dCTP_m --> dCTP + ADP_m
766				dCTP + ADP_m --> ADP + dCTP_m
767				ADP + dTTP_c --> dTTP + ADP_c
768				dTTP + ADP_c --> ADP + dTTP_c
769				ADP + dTTP_m --> dTTP + ADP_m
770				dTTP + ADP_m --> ADP + dTTP_m
771	Ferredoxin (reduced and oxidized) Transport			Ofer --> Ofer_c
772				Ofer_c --> Ofer
773				Ofer --> Ofer_m
774				Ofer_m --> Ofer
775				Rfer --> Rfer_c
776				Rfer_c --> Rfer
777				Rfer --> Rfer_m
778				Rfer_m --> Rfer
Biomass Formation Equations
779	Protein Synthesis Rxn (Based on average protein composition)			Varies depending on growth condition (see Table S3)
780	DNA Synthesis			0.19 dTTP + 0.19 dATP + 0.31 dGTP + 0.31 dCTP 0.25 ATP --> DNA + 0.25 ADP
781	RNA Synthesis			0.19 UTP + 0.19 ATP + 0.31 GTP + 0.31 CTP --> RNA
782	Biomasss Formation Eqn			Varies depending on growth condition (see Table 4)
