# Supplementary material for: Flux balance analysis of primary metabolism in Chlamydomonas reinhardtii
Source: BMC Syst Biol. 2009 Jan 7;3:4. doi: 10.1186/1752-0509-3-4 (PMC2628641; doi:10.1186/1752-0509-3-4)
Supplement: Additional file 3 — Amino acid compositions. Amino acid compositions for each growth condition (auto-, hetero-, mixo-). [file 1752-0509-3-4-S3.xls]

## Sheet: Sheet1
Table S3. Amino acid composition of C. reinhardtii for various growth conditions. Reported in mole fraction.
Amino Acid	Autotrophic	Mixotrophic	Heterotrophic
Alanine	0.226	0.2281	0.2509
Arginine	0.124	0.0765	0.0771
Asparagine	0.056	0.0568	0.0529
Aspartate	0.056	0.0568	0.0529
Cysteine	0.002	0.01	0.009
Glutamine	0.067	0.075	0.067
Glutamate	0.067	0.075	0.067
Glycine	0.085	0.093	0.081
Histidine	0.001	0.0104	0.0086
Isoleucine	0.027	0.031	0.027
Leucine	0.068	0.076	0.066
Lysine	0.015	0.025	0.016
Methionine	0.002	0.0104	0.0086
Phenylalanine	0.028	0.0327	0.0287
Proline	0.039	0.0424	0.0381
Serine	0.017	0.017	0.0187
Threonine	0.068	0.0282	0.0754
Tryptophan	0.001	0.0013	0.0049
Tyrosine	0.001	0.0013	0.0049
Valine	0.049	0.0525	0.0455
